# Supplementary material for: Chemical stimuli override a temperature-dependent morphological program by reprogramming the transcriptome of a fungal pathogen
Source: mBio. 2025 Sep 10;16(10):e02234-25. doi: 10.1128/mbio.02234-25 (PMC12505909; doi:10.1128/mbio.02234-25)
Supplement: Table S4 — Gene expression ratios. [file mbio.02234-25-s0008.txt]

GID	UNIQID	NAME	Description	HcG217B_pred	HcG217B_rc	HcG217B_acc	Ryp1_ChIP	Ryp2_ChIP	Ryp3_ChIP	Ryp4_ChIP	p(dbcAMP/ddw|1)	p(CPT/ddw|1)	p(butyrate/ddw|1)	p(d8/t=0|Rodriguez)	p(Y/H|Gilmore)	p(WT/SG1|2)	p(dbcAMP)	class	BGCOLOR	GWEIGHT	dbcAMP/ddw|1	CPT/ddw|1	butyrate/ddw|1	d8/t=0|Rodriguez	Y/H|Gilmore	WT/SG1|2	dbcAMP/ddw|2
GENE1X	ucsf_hc.01_1.G217B.09433		hypothetical protein			I7I48_09418					0.0232456346886407	0.00422193831027	0.00500972949603826	1.98e-14	0.675209000218832	0.000687628624383576	0.0351814126078735	1	#455bee	1.0	1.30203611985589	1.62443611056369	1.45616511467913	3.532903398048499	0.441907757027014	2.91719538142768	1.30023408250584
GENE2X	ucsf_hc.01_1.G217B.07227	GDH1	NADP-specific glutamate dehydrogenase	HISTO_KK.Contig134.Fgenesh_histo.14.final_new	near LTR block	I7I48_06746					2.34355936365784e-05	6.68821183405077e-06	0.00879000831538847	7.94e-14	0.253391256560053	1.73604273519984e-08	0.0010624085608907	1	#455bee	1.0	1.56042723535537	1.59565751701313	0.700846782506214	3.9568613779255193	0.390171526655646	2.55858043309361	1.14004019206459
GENE3X	ucsf_hc.01_1.G217B.00307		hypothetical protein		near LTR block	I7I48_01097					1.39274348724779e-05	3.30323244441573e-07	0.00145810134309967	2.28e-17	0.252459422323668	7.97681469886753e-07	8.77151337582418e-06	1	#455bee	1.0	1.42803064086558	1.80394958548376	0.850272498772018	3.7509430249581417	-0.971499904408968	2.79630236396741	1.64046869961867
GENE4X	ucsf_hc.01_1.G217B.04029		hypothetical protein			I7I48_08993					2.63267297025622e-08	1.80885591963319e-10	9.3772861885611e-14	3.93e-13	0.966585609100688	2.29640226169782e-06	1.51667443067284e-06	1	#455bee	1.0	2.21223845867255	2.88160825839576	3.93169163531475	3.686663002579656	-0.0314318449293065	2.75522400667215	1.96123302575976
GENE5X	ucsf_hc.01_1.G217B.11709		hypothetical protein		in LTR block	I7I48_03156					0.0386352786962701	0.000474405010152061	9.03199616629915e-06	6.88e-06	0.302575878840648	0.0127262698734173	0.000299243609881724	1	#455bee	1.0	1.47177493041747	2.49253875024561	3.08008167531026	1.9699773817134312	1.29911086916442	1.23692218407522	1.71551894124031
GENE6X	ucsf_hc.01_1.G217B.01774	GAC1	protein phosphatase regulatory subunit Gac1	HISTO_DA.Contig93.Fgenesh_Neurospora.21.final_new		I7I48_08391					2.47825663207381e-08	6.68955357305228e-10	2.28120584672906e-12	6.25e-13	0.0259588780223361	0.00016968050565704	1.67374811641169e-05	1	#455bee	1.0	2.69886257254747	3.23498918495777	4.03813320391928	2.336800762513436	0.76375955618378	1.62791087292152	1.73292537324106
GENE7X	ucsf_hc.01_1.G217B.00983		DUF221 domain-containing protein	HISTO_BP.Contig457.fgenesh_plus.83.final_new	near LTR block	I7I48_04117					1.82236964004558e-08	5.91080790261613e-09	3.10615349203996e-11	3.60e-06	0.212399305207692	1.29690608288198e-07	7.98758183754559e-06	1	#455bee	1.0	1.70844727227532	1.7558957784014	2.06524025863768	0.9174539202756394	0.521782182107319	1.70108700660228	1.14075393833594
GENE8X	ucsf_hc.01_1.G217B.09028		homeobox and C2H2 transcription factor	HISTO_ZL.Contig1158-snap.6.final_new		I7I48_01662					9.15533349691482e-09	1.04854296992619e-10	2.59514080410828e-13	1.48e-12	0.0317384308197404	3.10424791087225e-06	3.25307782514432e-05	1	#455bee	1.0	1.40276690676228	1.75728623399817	2.27339030752409	3.141747476952807	1.26746153053274	0.939645908431952	0.835611876748141
GENE9X	ucsf_hc.01_1.G217B.11367		hypothetical protein	HISTO_ZU.Contig65.Fgenesh_histo.59.final_new		I7I48_03079					7.55656635833131e-07	8.60630100913931e-11	2.06985206436381e-11	9.45e-11	0.0984602974811184	4.98022327693795e-05	2.37940877270164e-05	1	#455bee	1.0	0.953461173123072	1.70984200919941	1.59103734018113	2.0545767559787858	0.590127355425016	0.692740046414888	0.815430708418903
GENE10X	ucsf_hc.01_1.G217B.09324		hypothetical protein	HISTO_ZL.Contig1161b.Fgenesh_histo.12.final_new	near LTR block	I7I48_09309					4.11089452324972e-07	3.27521356888998e-09	1.31680498590755e-09	5.53e-18	0.585632734153469	0.000909457980566809	1.565166969971e-05	1	#455bee	1.0	1.18960635278957	1.55858767222142	1.48517661684663	2.7679320704843677	-0.497747726308944	0.734746750832228	1.12606917369769
GENE11X	ucsf_hc.01_1.G217B.02821		hypothetical protein	HISTO_DM.Contig936.Fgenesh_histo.23.final_new		I7I48_07738	Ryp1_ChIP				3.25765996034903e-06	5.42258790991046e-07	4.56590333908721e-08	1.32e-15	0.6060235773776	0.000266183457670333	0.00152290894227018	1	#455bee	1.0	0.971984258345687	1.07465866280759	1.11148328803494	1.9745775114396464	-0.291965149262813	0.768929984144397	0.660740557914831
GENE12X	ucsf_hc.01_1.G217B.06199		hypothetical protein			I7I48_06975					0.00047712352880559	0.000190597781669334	2.2575856309988e-05	1.86e-09	1.0	3.09733472156975e-05	0.0217619872881032	1	#455bee	1.0	0.846272343606683	0.9144151636041	0.974852339000794	1.390730991617114		1.3780172115881	0.596862812615208
GENE13X	ucsf_hc.01_1.G217B.09342		hypothetical protein			I7I48_09327					1.36763362789372e-09	1.0092173771872e-10	6.37111680213229e-13	2.77e-12	0.0548497313883788	3.81458274460435e-09	8.16725674491098e-08	1	#455bee	1.0	1.92531721431754	2.13614974917482	2.39498500356417	3.1299581141303463	1.37996093960996	3.76605453822205	1.77093567660921
GENE14X	ucsf_hc.01_1.G217B.07876		L-xylulose reductase	HISTO_LG.Contig392.eannot.1709.final_new		I7I48_03660					6.05683382099075e-08	9.08007820136987e-11	2.88448115988073e-12	1.09e-15	0.0390558672711548	6.72700488984048e-13	1.41667208961318e-05	1	#455bee	1.0	0.873887705802968	1.27765895617624	1.39589320406935	1.6109235183733916	0.608275649716131	1.61698604527221	0.647567227262467
GENE15X	ucsf_hc.01_1.G217B.05002	YAP1	bZIP transcription factor	HISTO_GL.Contig296.Fgenesh_histo.128.final_new	near LTR block	I7I48_10815					3.32480199111407e-11	9.92992364271924e-13	6.12811216015916e-12	4.46e-19	0.0186283070763388	3.50071801278382e-13	7.66360210965926e-07	1	#455bee	1.0	1.72637177789454	2.02954086313723	1.53730913455302	3.2505687264914727	1.19709956296285	2.40254446658263	0.956867370997664
GENE16X	ucsf_hc.01_1.G217B.07179		hypothetical protein	HISTO_KF.Contig601.Fgenesh_histo.50.final_new	near LTR block	I7I48_02435					6.40008581144853e-05	9.52300624932481e-06	6.22939102651587e-06	1.73e-06	1.0	1.13188130562513e-05	0.00109419575332177	1	#455bee	1.0	1.50588521177538	1.70557702430478	1.585677161124	2.0597767063444374		3.02213432500048	1.34356311641964
GENE17X	ucsf_hc.01_1.G217B.10944	PAC2	camp independent regulatory protein	HISTO_ZT.Contig181-snap.149.final_new		I7I48_06432	Ryp1_ChIP	Ryp2_ChIP	Ryp3_ChIP		6.27845883741879e-07	2.49022926948409e-08	8.40844521226788e-08	1.62e-09	0.554730823747251	4.35225441050641e-10	6.7267032829632e-06	1	#455bee	1.0	1.00786903317525	1.21039686262263	0.98872356357696	1.3815971791237962	0.15446839415744	1.95047487693088	0.906968596078667
GENE18X	ucsf_hc.01_1.G217B.07176		hypothetical protein		near LTR block	I7I48_02432					7.0801014157006e-07	2.30397282760551e-09	1.07058326014283e-10	8.45e-06	0.0494924580462183	6.46222248193114e-10	0.000434775324863942	1	#455bee	1.0	1.03071809797188	1.44528748474356	1.48690391599423	1.5554411705246178	1.01856608972222	2.96764642634122	0.753497968117194
GENE19X	ucsf_hc.01_1.G217B.01197		C6 transcription factor	HISTO_BP.Contig459.Fgenesh_histo.140.final_new		I7I48_04329	Ryp1_ChIP				1.73544185765426e-06	5.47621538362751e-07	5.11242223256339e-07	1.31e-03	0.0461471698443841	2.09833722592658e-08	0.0010971590266636	1	#455bee	1.0	1.07477712216089	1.13541911395144	1.01303115049112	0.6665320145063344	0.734268486358815	1.76815140996043	0.657524028387585
GENE20X	ucsf_hc.01_1.G217B.06154		hypothetical protein			I7I48_07020					7.94901840859987e-06	3.28502725039949e-06	0.00194212563484585	6.50e-06	1.0	1.72648134830552e-06	0.0366260497218809	1	#455bee	1.0	1.55774457581468	1.62010981013969	0.864136581948143	1.5702465061296849		2.86966500002808	0.689887616621238
GENE21X	ucsf_hc.01_1.G217B.07175		no significant blast hit	HISTO_KF.Contig601.eannot.1328.final_new	near LTR block	I7I48_02431					2.37440647544105e-06	7.04349931752277e-09	1.45733056858379e-06	6.10e-10	0.000263757296125675	1.70923463428171e-05	7.37251234298912e-06	1	#455bee	1.0	2.63976900064265	3.64507765360246	2.3859853812634	4.058987668918034	3.54090814820587	5.45926786018821	2.51750057919816
GENE22X	ucsf_hc.01_1.G217B.00522		hypothetical protein			I7I48_00209					1.29463850612826e-10	2.62241589547977e-10	5.09988790116497e-05	3.06e-12	1.0	1.71279518704046e-07	2.31825114268231e-06	1	#455bee	1.0	3.41862521734757	3.14464933702334	1.30434180228777	2.621938924073354		3.98066567207249	1.87505641705882
GENE23X	ucsf_hc.01_1.G217B.00081		hypothetical protein	HISTO_AL.Contig317.Fgenesh_Neurospora.171.final_new		I7I48_01326					1.77486582791832e-05	7.92041582296065e-07	0.00116149753327477	1.0	0.0115294204406686	0.000411241152917609	0.0018012024526066	1	#455bee	1.0	2.62614677301481	3.14131975546629	1.66541231927426		3.40938107325214	3.85707845558842	2.08860780681435
GENE24X	ucsf_hc.01_1.G217B.03198		DNA repair helicase RAD25, HypA-like protein, 3 ORF fragment, conidia-enriched transcript	HISTO_DY.Contig31.eannot.1419.final_new	near LTR block	I7I48_03490					1.26086940725714e-07	2.15801264434354e-09	1.27047200169311e-05	4.68e-10	0.0159405774860308	5.22208087342155e-08	0.000135259383988117	1	#455bee	1.0	1.05474384949801	1.32020001152673	0.654408840383865	1.3713330830323096	0.855048394833807	1.39740870678939	0.738491865436973
GENE25X	ucsf_hc.01_1.G217B.10879		hypothetical protein	HISTO_ZT.Contig181.eannot.1662.final_new	near LTR block	I7I48_06498					9.0164236170417e-09	1.82552008222978e-10	4.16114600388043e-08	4.19e-09	0.00679695936849388	3.61014572769031e-05	5.8116988068154e-06	1	#455bee	1.0	3.99313625096491	4.80930609356557	2.91472112385167	3.9842987392108107	3.25276235610871	4.52435082579013	2.5615210799823
GENE26X	ucsf_hc.01_1.G217B.02432		methyltransferase	HISTO_DM.Contig93.genewise.87.final_new		I7I48_07422					1.65711265983261e-07	1.29470230543488e-08	5.09288766809171e-07	5.78e-16	0.0274914618597368	3.80451741434046e-06	1.5744839851517e-06	1	#455bee	1.0	0.960393729397028	1.09573580864118	0.763840553593753	1.8573005262869575	0.805210204736108	0.92200283704158	1.01770321155548
GENE27X	ucsf_hc.01_1.G217B.00514		hypothetical protein			I7I48_00201					7.30679604126443e-08	1.72253679347216e-08	0.002468620555108	4.46e-14	0.0348361338191578	0.000197669904161012	5.9409233517481e-07	1	#455bee	1.0	2.41577656834106	2.52935144417451	0.959397547880776	3.1950152355017614	1.46806696441276	1.47583787141289	2.03519296153503
GENE28X	ucsf_hc.01_1.G217B.03634		glyoxalase/bleomycin resistance protein/dioxygenase	HISTO_EA.Contig33.eannot.1685.final_new	near LTR block	I7I48_04798					2.13201987499612e-07	1.51112991613107e-10	0.0447436863307518	6.37e-13	0.0148178035278349	0.000147977293098682	2.31825114268231e-06	1	#455bee	1.0	2.50686631813154	3.99255198955966	0.657140309655087	2.9328351428066255	2.04382673677798	1.7313273423789	2.21835965853831
GENE29X	ucsf_hc.01_1.G217B.07233		hypothetical protein			I7I48_06752					0.00066216411789171	8.88143026263965e-07	0.000347357769187196	2.54e-04	0.974972455260007	0.0228417244144902	0.00069571472700878	1	#455bee	1.0	1.37329630619527	2.23203895753513	1.30637468008426	1.2311424571784064	0.0573885850507138	0.749016645884964	1.17284498100255
GENE30X	ucsf_hc.01_1.G217B.09817		hypothetical protein			I7I48_06759					8.8636779794977e-06	1.62853812933156e-07	0.00711608309397527	1.60e-06	1.0	0.00236023112371842	0.000758993671580009	1	#455bee	1.0	2.0508242108189	2.58386451132904	0.997084928570943	2.041614815929838		1.72190500516521	1.65303456294806
GENE31X	ucsf_hc.01_1.G217B.00463		C2H2 zinc finger domain-containing protein	HISTO_AZ.Contig47.Fgenesh_Aspergillus.136.final_new		I7I48_00149					5.06411076926453e-08	2.30397282760551e-09	0.000153930653394137	2.61e-08	0.750459493042532	3.00184728837537e-05	0.00140324907564859	1	#455bee	1.0	1.75026267312288	2.04286846386664	0.867969325273428	1.3414658096418883	0.134726887854978	1.34143484344608	0.84778547347622
GENE32X	ucsf_hc.01_1.G217B.01297		GNAT family N-acetyltransferase	HISTO_BP.Contig459.Fgenesh_Aspergillus.30.final_new		I7I48_04430					1.39945682892268e-08	1.57190255475448e-10	0.0011675086120489	2.94e-03	0.00152058583449705	1.25851401499744e-05	1.63340803655919e-05	1	#455bee	1.0	3.98944842109119	5.07616382949671	1.52103970926915	1.2513447340048518	3.43422071807936	4.06701989764109	2.11962982043255
GENE33X	ucsf_hc.01_1.G217B.04963		endonuclease/exonuclease/phosphatase	HISTO_GL.Contig296.Fgenesh_Aspergillus.81.final_new	transposon	I7I48_10776					8.40790090080058e-13	1.42144281874841e-13	0.0225844230671335	1.42e-03	0.00071341826516431	8.32886153948164e-07	5.75100228628763e-10	1	#455bee	1.0	7.22182635581386	8.3254573979695	0.893380330215192	2.2959781714385845	3.59766279058465	5.79767156576297	4.13175573298508
GENE34X	ucsf_hc.01_1.G217B.03792		NADP-dependent mannitol dehydrogenase	HISTO_FE.Contig19.Fgenesh_histo.38.final_new	near LTR block	I7I48_08754					3.23045425907081e-09	5.67263346058787e-11	3.29933040241929e-13	1.46e-07	1.54049916346739e-05	0.00207656237128435	6.00569445107836e-07	1	#455bee	1.0	2.85201361800082	3.55218666122408	4.29342149629006	1.906210267951066	4.17284393148478	1.10847399100639	2.19823180926042
GENE35X	ucsf_hc.01_1.G217B.00312		hypothetical protein	HISTO_AL.Contig320-snap.10.final_new	near LTR block	I7I48_01092					3.82641413821406e-11	2.45699126819252e-11	4.20486533096375e-15	8.83e-12	0.000805992838507987	0.00066546939869042	2.62489541430873e-06	1	#455bee	1.0	2.65572921385654	2.66915501033669	3.92887767329409	1.7412892324445526	2.37346041904274	0.911974965989956	1.47473522699793
GENE36X	ucsf_hc.01_1.G217B.04470		oxidase	HISTO_GI.Contig363.Fgenesh_Aspergillus.54.final_new	near LTR block	I7I48_00819					1.80281677485884e-12	4.7476969401401e-13	3.93952781359888e-15	1.51e-09	1.54049916346739e-05	1.59713986311312e-05	7.41571424262809e-10	1	#455bee	1.0	3.88242602645609	3.93852950526238	4.67323189630548	1.937660161618402	3.61040253789947	1.42414908816048	2.73975378295284
GENE37X	ucsf_hc.01_1.G217B.09042		PLAC8 family protein	HISTO_ZL.Contig1158.eannot.1361.final_new		I7I48_01648					2.62339453273374e-11	2.77236913294653e-09	1.13259870172063e-16	1.03e-05	0.00175717491345733	3.69775887751011e-08	3.57321438614818e-07	1	#455bee	1.0	1.51152848885116	1.00685765721145	2.78274380961235	1.1707987689297206	1.6922628578012	0.994782221290669	0.926340136615837
GENE38X	ucsf_hc.01_1.G217B.06311		catechol O-methyltransferase	HISTO_JF.Contig157.fgenesh_plus.18.final_new	near LTR block	I7I48_01005					3.0047340433783e-08	2.24320174038826e-05	9.51393653393915e-13	7.22e-01	0.0402215716255881	4.10631272073859e-05	0.000728813173612451	1	#455bee	1.0	1.35532503487914	0.809630602019953	2.17983777369065	-0.0841283916143139	0.838363705893606	1.01486853305028	0.771915923083822
GENE39X	ucsf_hc.01_1.G217B.06999		TAM domain methyltransferase	HISTO_KF.Contig597.genewise.69.final_new	near LTR block	I7I48_02665					3.78398418205619e-05	2.71829667890825e-07	3.75918591520888e-08	1.09e-09	0.000374393205910228	1.48704250800053e-11	9.99178070526735e-05	1	#455bee	1.0	0.776939084126358	1.06367420017411	1.13734236483318	2.0426173770916445	2.07133738724053	2.24092969193966	0.805069511718845
GENE40X	ucsf_hc.01_1.G217B.00589		alpha-crystallin domain-containing protein	HISTO_AZ.Contig47.Fgenesh_Neurospora.32.final_new		I7I48_00276					1.15791564777581e-06	1.91655865681356e-06	6.33119901764007e-12	2.08e-07	0.00179638187885855	1.11800056042535e-06	0.000961837951344966	1	#455bee	1.0	1.3455730802224	1.26338587105765	2.36170461061995	2.6970484628927642	2.72611053770885	2.01481095403697	0.933527094526434
GENE41X	ucsf_hc.01_1.G217B.05087		hypothetical protein	HISTO_GL.Contig59.Fgenesh_Neurospora.71.final_new		I7I48_10862					0.000130844703361357	3.2501152382141e-06	2.30377733376024e-08	1.62e-16	0.0241097014979376	1.31533286775193e-05	0.00151395207877551	1	#455bee	1.0	0.835267727732071	1.09339778538374	1.33025529312152	2.632371540434361	2.05718710626913	1.3176753248589	0.7914766801835
GENE42X	ucsf_hc.01_1.G217B.02491		hypothetical protein			I7I48_08069					0.000269133036185765	1.21259117525512e-05	0.000192863405183643	2.42e-14	0.00899505715118079	1.25671300388166e-05	0.00818666410253191	1	#455bee	1.0	0.874427752219458	1.11050648927897	0.802511258608496	2.6192270134626043	1.78186507723391	1.36966691609073	0.649253358137744
GENE43X	ucsf_hc.01_1.G217B.02270		glutathione-dependent formaldehyde-activating protein superfamily domain-containing protein	HISTO_DM.Contig93.Fgenesh_histo.89.final_new		I7I48_07586				Ryp4_ChIP	0.000208973026325991	7.78262548082716e-05	0.000161367624379768	1.02e-08	0.000998834145010373	0.0038687590092819	0.0118651126287657	1	#455bee	1.0	1.3591114530694	1.44826665541995	1.2401023937866	1.6692812531555126	3.82459957604334	1.29330887372934	0.990751744576835
GENE44X	ucsf_hc.01_1.G217B.00249		alcohol dehydrogenase II	HISTO_AL.Contig317-snap.120.final_new		I7I48_01157					5.80940673660343e-07	5.57618647835553e-07	3.92596913191387e-08	1.29e-09	1.0	6.07265293825678e-05	0.000979877717415172	1	#455bee	1.0	1.02035959827303	1.00047099616553	1.04147912650802	0.9924951366925876		0.889253050820655	0.687762740256382
GENE45X	ucsf_hc.01_1.G217B.09434		hypothetical protein	HISTO_ZL.Contig1161b.eannot.1308.final_new		I7I48_09419					1.13235141619731e-10	9.18136754578728e-11	3.92100875908456e-14	6.05e-21	6.19993085837908e-06	0.000273034309523149	2.09210083844702e-08	1	#455bee	1.0	2.44462171249378	2.36505805244921	3.27089552254485	3.777012496283052	4.96824079496024	0.894107666245175	1.85136861020469
GENE46X	ucsf_hc.01_1.G217B.02693		ATP-dependent bile acid permease	HISTO_DM.Contig933.Fgenesh_Aspergillus.157.final_new	near LTR block	I7I48_07866					1.67135063370029e-07	5.67263346058787e-11	8.69261444986923e-11	3.88e-09	0.0034335241365796	5.18395349949484e-05	6.24472631089299e-06	1	#455bee	1.0	1.15958332786812	1.92724841335006	1.56944838458296	1.9221428447438575	2.36378679269995	0.81626973653663	1.03265121324162
GENE47X	ucsf_hc.01_1.G217B.06939		hypothetical protein	HISTO_KF.Contig597-snap.74.final_new		I7I48_02604					4.36576987791668e-06	5.35135313590285e-08	7.51309731559779e-06	5.53e-16	0.00105878174968126	0.00265078688476244	0.00111100396912598	1	#455bee	1.0	2.19484593782765	2.81009917644856	1.86296181450574	2.9636275733674284	4.47200989966796	1.55885418704853	1.43766443438966
GENE48X	ucsf_hc.01_1.G217B.06665	NIT5	Ran1-like serine/threonine protein kinase, negative regulator of sexual conjugation and meiosis, nitrosative stress-induced transcript	HISTO_JG.Contig207.eannot.1399.final_new		I7I48_05770	Ryp1_ChIP		Ryp3_ChIP		3.75590949244593e-06	1.05271285039203e-06	0.000171706715290475	3.43e-11	0.00048966904040447	1.77314851684827e-07	0.000207927357466722	1	#455bee	1.0	1.12346900417417	1.1330699338909	0.693854220624403	1.7225195352001714	2.41626656360292	1.23828255444601	0.924609859297791
GENE49X	ucsf_hc.01_1.G217B.07174		hypothetical protein		near LTR block	I7I48_02430					5.04965845511285e-07	1.75210976856457e-09	0.00238615342093619	1.96e-11	0.000189160031835756	0.00698850420564967	3.57321438614818e-07	1	#455bee	1.0	2.65308521410291	3.61181147955717	1.20528647045957	4.531071394119192	4.62521998535221	1.58086273274474	3.24426259435453
GENE50X	ucsf_hc.01_1.G217B.04312	PNG1	peptidase PNG1	HISTO_FX.Contig167.fgenesh_plus.6.final_new	near LTR block	I7I48_12247					3.70867030682789e-06	8.45143828159338e-08	2.01334119943485e-10	7.06e-14	0.00755943357097899	7.7011188179818e-07	3.17591775115914e-05	1	#455bee	1.0	0.899485817878531	1.12411050401525	1.49625276960828	1.2658184065525124	0.88598520193043	0.973999441961238	0.836559823032524
GENE51X	ucsf_hc.01_1.G217B.00242		hypothetical protein	HISTO_AL.Contig317.eannot.1534.final_new		I7I48_01164					1.34806063648776e-08	5.43080722495284e-09	6.70384732858095e-13	5.75e-11	0.000413218711489655	8.0802025179717e-09	4.44713760214862e-05	1	#455bee	1.0	1.49453199853226	1.51981398698428	2.17341055347189	1.7443603330468263	1.71103269281315	1.8187648347116	0.860443067359402
GENE52X	ucsf_hc.01_1.G217B.08286		fatty acid synthase subunit alpha	HISTO_ZE.Contig158.eannot.1391.final_new		I7I48_02155					1.6107709053056e-06	1.85261365976595e-08	1.62590015538302e-09	8.45e-07	0.00357311534966297	3.58543132791543e-10	0.00023316709351964	1	#455bee	1.0	0.925268563400197	1.1747457051033	1.26614094918555	1.1802222225411314	1.05557027357211	1.38490458010293	0.681714812675676
GENE53X	ucsf_hc.01_1.G217B.09530	ZWF1	glucose-6-phosphate 1-dehydrogenase	HISTO_ZL.Contig1161c.Fgenesh_Neurospora.83.final_new		I7I48_09515					1.69775236958062e-07	3.77130390879592e-10	4.78770831172466e-10	5.68e-17	0.00121078816775732	1.46680874596028e-11	5.18871850410304e-05	1	#455bee	1.0	0.861561554289488	1.21750864825863	1.06616571941754	1.3124767929824877	1.2512625573561	1.39170268046361	0.595198609027098
GENE54X	ucsf_hc.01_1.G217B.03164		hypothetical protein		near LTR block	I7I48_11949					2.65966200028096e-06	1.28410912423736e-07	4.92025531669557e-08	4.03e-07	0.00240572132739587	0.000734861907390395	0.00184443804909048	1	#455bee	1.0	2.85036810935027	3.32047644725717	3.17378914804872	2.1408787890350633	4.22481068533935	2.16349800016787	1.53157491036245
GENE55X	ucsf_hc.01_1.G217B.10321	MS95	stress protein	HISTO_ZT.Contig1089.Fgenesh_histo.104.final_new		I7I48_06109					4.35942980521566e-12	1.76035267364029e-13	2.63015354637731e-13	2.74e-17	0.000749546076411719	1.3881377223244e-09	9.04664102217267e-09	1	#455bee	1.0	4.74820319835707	5.69502341826471	4.46969439929044	3.969966999843502	5.64279417907526	3.35875140502207	3.02174899913261
GENE56X	ucsf_hc.01_1.G217B.06140		hypothetical protein	HISTO_HS.Contig68-snap.184.final_new		I7I48_07034					4.47225699894586e-09	6.95499815736511e-11	1.8055231619988e-07	3.71e-08	0.000158246379466429	0.000435359340068926	9.82651184248465e-06	1	#455bee	1.0	2.35062002167038	2.9459796382136	1.54365425167699	1.4796432460274895	2.79603076095257	1.22471171598796	1.60753180813401
GENE57X	ucsf_hc.01_1.G217B.00130		K+ channel protein	HISTO_AL.Contig317.Fgenesh_histo.65.final_new	near LTR block	I7I48_01276					2.82478205056497e-09	5.67227092961903e-11	1.57414575315613e-11	5.36e-06	0.0114031149312323	7.69150738504753e-09	7.66360210965926e-07	1	#455bee	1.0	1.05067103057328	1.27049225099929	1.16855644097315	0.7582855599024935	0.870016114901725	0.985672880063211	0.784111365503929
GENE58X	ucsf_hc.01_1.G217B.02480		RecA homologous recombination, DNA repair protein	HISTO_DM.Contig93-snap.165.final_new	near LTR block	I7I48_07374					3.82605831492985e-07	1.51594148388631e-09	1.17682112796105e-07	4.78e-08	0.0444179158007932	1.80107626591523e-06	0.000171620539021375	1	#455bee	1.0	0.871900278856026	1.21352988379806	0.806163482393075	0.7904276100520433	0.602092264240337	0.911561900101034	0.648974422109965
GENE59X	ucsf_hc.01_1.G217B.10494	ASN2	asparagine synthetase	HISTO_ZT.Contig1141.fgenesh_plus.15.final_new	near LTR block	I7I48_06698					5.87537182511512e-08	7.78444323646957e-10	4.29767100220668e-06	4.04e-03	0.0223924427923207	6.28559094956417e-08	0.000365321929889413	1	#455bee	1.0	1.58810679300822	1.98014903652208	0.959575926902623	1.0910900132461299	1.31976067019115	1.40462215885742	0.842448576048992
GENE60X	ucsf_hc.01_1.G217B.00341		hypothetical protein		transposon	I7I48_10078					0.000150677702742694	0.00286803283069731	2.2571953953739e-06	1.86e-04	0.272851353443206	0.0120074094019606	0.000832103383790253	1	#455bee	1.0	1.41025261115623	1.04927376903009	1.70576660496713	1.3610443883041916	1.07836134558193	1.26684692204225	1.56057813650158
GENE61X	ucsf_hc.01_1.G217B.06889		hypothetical protein			I7I48_02553					0.000523985351596847	4.15736042327494e-05	8.24578586405704e-06	6.01e-05	1.0	0.00566115273064413	0.000623798490872942	1	#455bee	1.0	1.44858752132028	1.76083027216918	1.79567672637508	1.1885861225458898		1.56075702916213	1.73872359086912
GENE62X	ucsf_hc.01_1.G217B.00513		C6 transcription factor	HISTO_AZ.Contig47.eannot.1610.final_new		I7I48_00200	Ryp1_ChIP		Ryp3_ChIP		1.08105317972627e-08	1.97637190328568e-08	3.472992405025e-09	6.21e-15	0.000463178284908929	0.00339929188106042	3.62536086850052e-08	1	#455bee	1.0	3.35765961318847	3.04460396591761	2.99886075495165	3.25888404917908	2.00640293307477	1.11212883216544	2.58036567602446
GENE63X	ucsf_hc.01_1.G217B.00426	GIG30	fatty acid elongase	HISTO_AZ.Contig47.fgenesh_plus.101.final_new	near LTR block	I7I48_00112	Ryp1_ChIP	Ryp2_ChIP	Ryp3_ChIP		1.28030452556615e-08	1.83583649641685e-09	2.83083976107468e-07	7.82e-07	0.041111033615879	5.14497779191674e-06	6.24472631089299e-06	1	#455bee	1.0	1.20851946641319	1.24808634796384	0.80230265651728	1.0465984228383018	0.660770339498078	0.621710757173562	0.836079385208073
GENE64X	ucsf_hc.01_1.G217B.04100		hypothetical protein			I7I48_09064					2.06025784441195e-06	1.86609351836583e-05	8.55439920820181e-05	3.03e-10	0.000528701361415329	1.50491952089983e-07	0.000669639144555403	1	#455bee	1.0	1.04776326004064	0.878323947480769	0.694285931723017	-2.6299162957551054	3.5865410304476	1.68180740926738	0.747744519399018
GENE65X	ucsf_hc.01_1.G217B.03401		deoxyribose-phosphate aldolase	HISTO_EA.Contig33.Fgenesh_histo.101.final_new		I7I48_04564					8.8636779794977e-06	2.28211260789897e-07	6.97137903224018e-05	3.73e-01	0.000372802186633869	2.49959187797163e-05	0.000938338338307575	1	#455bee	1.0	0.960082898680955	1.21167268899478	0.722307803418258	-0.21525833805239566	2.29640850514301	1.11955064735259	0.773577639381687
GENE66X	ucsf_hc.01_1.G217B.11938		HIT domain-containing protein	HISTO_ZZ.Contig127b-snap.29.final_new		I7I48_11598					4.96152472341703e-08	5.8884059105579e-10	4.32610036345535e-10	3.19e-02	0.00632015154945784	2.56231096646082e-08	9.8420426892822e-05	1	#455bee	1.0	1.1525906183515	1.48101857711227	1.28777930421991	-0.5539318847860886	1.97480328170133	1.52433646543479	0.758328910733915
GENE67X	ucsf_hc.01_1.G217B.10347		hypothetical protein	HISTO_ZT.Contig1089.eannot.1638.final_new		I7I48_06083	Ryp1_ChIP		Ryp3_ChIP		0.000328451793318214	4.20401707320871e-07	2.94994279412976e-08	5.45e-04	0.00100138515187509	1.53177005953627e-05	0.000183744649738861	1	#455bee	1.0	0.611290721131132	0.999981221344787	1.12182073701656	-0.7435547816352633	1.51054368252268	0.73621921613805	0.7834840771485
GENE68X	ucsf_hc.01_1.G217B.00979		hypothetical protein	HISTO_BP.Contig457-snap.140.final_new	near LTR block	I7I48_04113					1.40611672573526e-05	0.000187718979387999	2.4145962942378e-09	3.67e-10	0.000732612470320752	4.66088719090734e-09	0.000419416813851267	1	#455bee	1.0	0.838482276277803	0.667694376012428	1.27740993165358	1.669069634644597	3.64280047906786	2.70875390123452	0.837855861582697
GENE69X	ucsf_hc.01_1.G217B.07181		hypothetical protein		near LTR block	I7I48_02437					0.000737630639616627	0.00262660783338766	0.00289721225146244	8.28e-08	0.0011177269793431	2.54128534536854e-05	0.00617920172844744	1	#455bee	1.0	1.38259519136258	1.19940901745044	1.0773038335342	2.836046170674033	5.3876248886866	3.64206656145747	1.28775087575067
GENE70X	ucsf_hc.01_1.G217B.01826		glutathione-dependent formaldehyde-activating protein	HISTO_DA.Contig93.Fgenesh_Aspergillus.197.final_new		I7I48_08337					1.53795588006349e-05	1.14977500069275e-05	1.26167496026595e-08	1.47e-10	1.54049916346739e-05	7.43934842127808e-10	1.16705427257332e-05	1	#455bee	1.0	0.766220217337356	0.773470171210013	1.06605360573657	1.7585766056613923	5.24543255387127	2.63717696393994	0.992294702147476
GENE71X	ucsf_hc.01_1.G217B.07173	NOS1	C6 sexual development transcription factor NosA/Pro1, repressor of sexual development	HISTO_KF.Contig601.genewise.59.final_new	near LTR block	I7I48_02429					0.0829404018340159	0.00181037833262343	0.000775295478811074	2.82e-10	0.000114343623172864	5.66388679608664e-09	0.000127444006887075	1	#455bee	1.0	0.356210808271153	0.658052800008015	0.650079940406252	2.6290838414362194	3.57503294934229	2.55343475268859	0.914003502529991
GENE72X	ucsf_hc.01_1.G217B.02149		hypothetical protein	HISTO_DF.Contig537.Fgenesh_histo.141.final_new	near LTR block	I7I48_03372					1.79825543885483e-06	1.44575821257376e-08	2.14059907991089e-10	2.32e-20	1.1334845836459e-05	7.56561131504543e-06	0.000257454072113607	1	#455bee	1.0	1.47142235075181	1.95523344659499	2.23962310579237	3.5846853022702954	4.68791473569309	1.64753013259604	1.09836763138061
GENE73X	ucsf_hc.01_1.G217B.11562	HOG2	mitogen-activated protein kinase	HISTO_ZY.Contig518.Fgenesh_histo.47.final_new		I7I48_10456					0.000354388107121303	0.000173151574031661	2.38652693515033e-08	8.22e-10	8.79566750757503e-05	6.70239046331248e-05	0.00166451479503046	1	#455bee	1.0	0.660098481073593	0.699532032941638	1.15274097697875	1.7117118716806508	3.02041695670715	0.993034936050297	0.705938744284147
GENE74X	ucsf_hc.01_1.G217B.11705		hypothetical protein	HISTO_ZY.Contig571f.Fgenesh_Aspergillus.48.final_new	near LTR block	I7I48_10383					9.20290538418147e-05	0.00094599886345989	3.27763273700436e-08	5.52e-22	1.54049916346739e-05	0.0101265906724043	0.00358511960077407	1	#455bee	1.0	1.61218901767256	1.27818669912985	2.43268188987745	3.8590068921462146	5.60681102121697	1.43801581543202	1.43384156660052
GENE75X	ucsf_hc.01_1.G217B.01322		mismatched base pair and cruciform DNA recognition protein	HISTO_BP.Contig459.eannot.1553.final_new	near LTR block	I7I48_04455					0.0779390093185658	0.00163274248785853	8.01625186272524e-11	1.00e-19	7.84826337409244e-05	0.0144249344312436	0.0229761147732808	1	#455bee	1.0	0.690942258926968	1.23233311128828	3.40832574792724	6.223642452510449	6.58684512358428	1.28827145022932	1.05399502899788
GENE76X	ucsf_hc.01_1.G217B.06797		hypothetical protein	HISTO_KF.Contig597.Fgenesh_histo.37.final_new	in LTR block	I7I48_02460					5.9717288037807e-07	5.67071368785607e-09	8.99015936289143e-11	6.50e-01	0.000511577868797507	8.69658272872235e-10	0.00111100396912598	1	#455bee	1.0	1.14367273717099	1.49998581413505	1.64699542157039	0.1558541877793808	2.75555203023172	2.47658950984022	0.639841972201844
GENE77X	ucsf_hc.01_1.G217B.04104	FBC1	C2H2 zinc finger domain-containing protein	HISTO_FE.Contig19.eannot.1909.final_new		I7I48_09068	Ryp1_ChIP		Ryp3_ChIP		3.0047340433783e-08	1.2710783234167e-07	1.76319165095164e-09	9.87e-01	6.11066151122365e-06	2.44896106194531e-09	1.2614222529733e-06	1	#455bee	1.0	2.28849398187266	1.99489137479872	2.28484544304346	0.007119827908672096	5.23264363488891	4.90486986886024	1.5983544829616
GENE78X	ucsf_hc.01_1.G217B.11788		DUF3237 domain-containing protein	HISTO_ZZ.Contig127a.Fgenesh_histo.35.final_new	near LTR block	I7I48_11446					1.28245965433384e-06	5.11103717646184e-08	1.81317637424033e-13	4.92e-02	0.000266106178015012	3.81458274460435e-09	0.00150571173778276	1	#455bee	1.0	1.06695474257685	1.28502831713336	2.26490916079542	0.8254979167533644	4.05781481484301	3.1424235815794	0.747494549045594
GENE79X	ucsf_hc.01_1.G217B.10382		hypothetical protein	HISTO_ZT.Contig1128f.Fgenesh_histo.7.final_new		I7I48_05862					2.42491218827766e-08	2.75786995405245e-08	9.36715889741077e-14	1.83e-03	5.48033788716681e-06	2.48709435978181e-15	1.16705427257332e-05	1	#455bee	1.0	1.91523516474168	1.71057120533633	3.66349513024994	0.9849692208623204	8.27659715598358	5.00662779450093	1.29762426660869
GENE80X	ucsf_hc.01_1.G217B.12180		SCP-like extracellular protein	HISTO_ZZ.Contig127c.eannot.1552.final_new		I7I48_11841					3.7035947095069e-07	9.89168852447841e-08	3.60356002055225e-13	2.64e-01	8.97247986419993e-06	3.20180056282364e-11	0.00136155612991912	1	#455bee	1.0	1.3588791933156	1.35979747175014	2.97165031985474	-0.43526434858462576	5.00123334521666	2.89706036055761	0.715902555006162
GENE81X	ucsf_hc.01_1.G217B.03837		hypothetical protein			I7I48_08799					0.00541954393309867	0.00616169448380024	0.000840243200433525	2.76e-01	0.000874205115488556	1.8468871764155e-05	0.0490714414191814	1	#455bee	1.0	0.726214648189643	0.7081707924572	0.802564577654499	0.29133221692498656	4.06188691305625	2.02382354596751	0.631728138562206
GENE82X	ucsf_hc.01_1.G217B.06076		hypothetical protein	HISTO_HS.Contig68.Fgenesh_Aspergillus.102.final_new		I7I48_07098					5.61012563111783e-06	9.91323180604949e-06	2.62414442267652e-09	1.68e-03	9.73749095663721e-05	2.17324979285437e-07	0.000624861328868753	1	#455bee	1.0	1.06970375163849	1.00648721302707	1.4938817559127	1.0425083134935922	4.7086010221717	2.17683880098973	0.892106101696619
GENE83X	ucsf_hc.01_1.G217B.00086	PLD1	phospholipase D Active site domain-containing protein	HISTO_AL.Contig317.Fgenesh_histo.177.final_new		I7I48_01320	Ryp1_ChIP	Ryp2_ChIP	Ryp3_ChIP		2.42855039326924e-08	1.78728904478679e-09	1.11550361593942e-10	5.93e-04	9.69082512883838e-06	1.02154012130241e-07	3.8704590695675e-05	1	#455bee	1.0	1.45016432003625	1.62465868642579	1.69671131807778	0.8625472510620069	5.01721305109199	1.6805988268662	0.990248627989183
GENE84X	ucsf_hc.01_1.G217B.06419		phospholipase D	HISTO_JG.Contig206.Fgenesh_Aspergillus.70.final_new		I7I48_05576					0.00013083644493742	0.00173797480536593	1.30861486767663e-05	1.60e-02	0.0019925233897891	0.00169127991673392	0.0120713979295502	1	#455bee	1.0	0.989406179972313	0.760541441890116	1.05309981224163	0.7507713646995624	4.8487533923824	0.968725577914182	0.718733056610219
GENE85X	ucsf_hc.01_1.G217B.03453		hypothetical protein	HISTO_EA.Contig33.eannot.1554.final_new		I7I48_04617					3.15796757577173e-08	1.22520111474296e-09	4.37119017978565e-14	6.22e-08	6.11066151122365e-06	1.71054686032073e-08	0.000353571453930605	1	#455bee	1.0	1.36304223514975	1.61190925059694	2.44868880627613	1.6104010563476636	7.66021339647038	2.16831873347854	0.815945500880692
GENE86X	ucsf_hc.01_1.G217B.00265		3-dehydroshikimate dehydratase	HISTO_AL.Contig317-snap.131.final_new	near LTR block	I7I48_01141					9.4748967363121e-08	2.2762106785167e-06	1.24570375932034e-09	2.90e-05	0.000110883279555607	0.000412211501022151	0.0142711839644724	1	#455bee	1.0	1.46312624970175	1.14958890715253	1.60681508009088	1.988822950196272	5.66671077566939	0.972832987282128	0.616443057498691
GENE87X	ucsf_hc.01_1.G217B.01501		hypothetical protein	HISTO_DA.Contig93-snap.40.final_new		I7I48_08667					0.00113448442547551	3.13112372938702e-05	0.00727065377513313	1.07e-02	1.54049916346739e-05	0.0128022119434595	0.0217619872881032	1	#455bee	1.0	0.829220085005804	1.12723400960851	0.596615760455369	0.5476833936699438	6.27956344056654	0.669403104470394	0.635162449659257
GENE88X	ucsf_hc.01_1.G217B.11564		hypothetical protein	HISTO_ZY.Contig518.eannot.1168.final_new		I7I48_10458					3.23045425907081e-09	0.0424858429753066	1.19436132322461e-13	7.71e-02	1.93612858425594e-05	0.0102469770484298	0.00659907083837497	1	#455bee	1.0	1.79731468933744	0.403948170158664	2.59891689161445	0.30813452406624153	6.22659980870997	0.640963857144429	0.699103435852706
GENE89X	ucsf_hc.01_1.G217B.07213		phosphoribulokinase/uridine kinase family protein	HISTO_KK.Contig134.Fgenesh_Aspergillus.17.final_new	near LTR block	I7I48_06732					4.47813872329624e-05	0.000875697319339691	1.56686432110391e-11	2.30e-01	0.000706499615196822	0.00714147150393914	0.00207576737554345	1	#455bee	1.0	0.969051274646825	0.731753084372538	2.11585864662736	0.3143251813442132	5.41440261440563	0.678334434367894	0.817290085141828
GENE90X	ucsf_hc.01_1.G217B.10847	MS8	mitochondrial 37S ribosomal protein MRP4		near LTR block	I7I48_06530					6.98185642974278e-08	6.92276117435831e-10	1.91929990199595e-10	1.99e-11	0.00092693394273964	1.43888695312568e-10	4.44713760214862e-05	1	#455bee	1.0	1.53302458488878	1.96004753084881	1.89973513719951	1.997959509304401	4.28114474847697	2.52671426750735	1.01302935860432
GENE91X	ucsf_hc.01_1.G217B.02615	SHB17	phosphoglycerate mutase	HISTO_DM.Contig933.eannot.1570.final_new		I7I48_07945					7.46961199794123e-06	3.44199445459921e-07	6.12024016357012e-10	2.57e-09	0.000915904285576667	1.40417570062227e-06	0.000365058885638317	1	#455bee	1.0	1.18281919493077	1.42596202659178	1.82764997465305	1.9337479125652384	3.35146569983718	2.30767071905879	1.10579797095146
GENE92X	ucsf_hc.01_1.G217B.08285		fatty acid synthase beta subunit dehydratase	HISTO_ZE.Contig158.eannot.1359.final_new		I7I48_02156					1.1558192068164e-05	4.42393422371803e-07	1.56870285455762e-09	1.07e-03	0.000513473916029006	1.68665327727312e-10	0.000569083915860534	1	#455bee	1.0	0.782532337184419	0.931902484095556	1.26551746661807	0.6212206620432128	1.61616112501321	1.36759859521489	0.589389596761677
GENE93X	ucsf_hc.01_1.G217B.08338		GPI anchored protein	HISTO_ZE.Contig158.Fgenesh_histo.77.final_new	near LTR block	I7I48_02104					0.000128596324921278	0.000713040258156861	1.15622490890924e-08	1.14e-10	0.000371052450316622	0.000183851721430986	0.00957505614418149	1	#455bee	1.0	1.48737523052133	1.2507103054765	2.42475523808022	2.7331979375331508	5.74304699685056	2.448321597666	1.12181534394432
GENE94X	ucsf_hc.01_1.G217B.08874		integral membrane protein	HISTO_ZL.Contig1131.eannot.2128.final_new		I7I48_01819					5.8375701661038e-09	1.72499494986234e-06	1.10419874964107e-14	2.63e-08	1.07491736869532e-05	1.4939321115856e-10	9.96721967558057e-05	1	#455bee	1.0	1.47383616047228	0.886421415089846	2.88498946089808	1.8561716677331686	4.73621126048884	2.28791057064829	0.765091254479952
GENE95X	ucsf_hc.01_1.G217B.06205	STU1	cell pattern formation-associated protein	HISTO_HS.Contig68.Fgenesh_histo.222.final_new		I7I48_06969					1.96105522866438e-08	5.07834634115275e-09	1.12069420832732e-17	5.39e-08	1.54049916346739e-05	1.48643447685608e-10	2.31895743269189e-05	1	#455bee	1.0	1.09417754879108	1.15151787227897	3.22945189823037	1.3602716532625783	3.33225114094502	1.59157588717509	0.653201771627213
GENE96X	ucsf_hc.01_1.G217B.03024		ADP-ribosylation factor	HISTO_DU.Contig190-snap.23.final_new		I7I48_12006					3.61444071496312e-05	5.29389389359825e-06	9.47440825551803e-16	4.47e-13	2.29657420883256e-05	1.23755048830703e-07	0.00949295966959971	1	#455bee	1.0	1.16111199257188	1.31286894419429	4.28944328657817	3.4386670235285783	5.56375121591563	3.8717048501401	0.79809272889197
GENE97X	ucsf_hc.01_1.G217B.07769		ribosomal protein L24E	HISTO_LG.Contig392.Fgenesh_histo.100.final_new		I7I48_03768					2.07027732164835e-09	7.19802801058585e-10	7.07576519989051e-16	8.40e-12	6.11066151122365e-06	1.03400506059115e-10	0.000242757169808201	1	#455bee	1.0	1.70484411909865	1.67550958103531	3.69455507058639	3.015824676881195	4.65888616751377	2.52717361574758	0.726324111075821
GENE98X	ucsf_hc.01_1.G217B.05080		possible NAD dependent epimerase/dehydratase	HISTO_GL.Contig59.Fgenesh_histo.71.final_new		I7I48_10855					3.23020044804064e-07	1.51594148388631e-09	1.69076327571628e-12	1.09e-05	5.16918037833585e-05	0.00738515761663894	0.000268532190510831	1	#455bee	1.0	1.88552963431178	2.57833778718606	3.74059909388603	1.0126994683828565	5.61032309248239	0.834938882817943	1.25476513297617
GENE99X	ucsf_hc.01_1.G217B.04059		glycoprotease	HISTO_FE.Contig19.Fgenesh_Aspergillus.100.final_new		I7I48_09023					1.2732698495972e-08	5.19554856474754e-09	3.34666958814295e-12	2.23e-03	6.11066151122365e-06	0.0203486920060506	4.58565105968901e-05	1	#455bee	1.0	2.50058794321612	2.47844932320416	3.53754654287729	1.1488617820218194	5.73751108664844	0.803136722254383	1.60551125866491
GENE100X	ucsf_hc.01_1.G217B.05993		hypothetical protein	HISTO_HS.Contig68.Fgenesh_histo.337.final_new		I7I48_07182					1.53527912101992e-09	7.79735981620044e-11	3.47611195412652e-12	1.46e-01	6.11066151122365e-06	8.40190144277492e-06	4.61821423327328e-05	1	#455bee	1.0	3.21407333637064	3.64024300712585	3.84298853827227	0.5174603092972638	7.38511810817536	2.55065602947021	1.66796016971653
GENE101X	ucsf_hc.01_1.G217B.06672		dolichol-phosphate mannosyltransferase	HISTO_JG.Contig207.eannot.1332.final_new		I7I48_05764					4.29696333109369e-07	1.60544783035346e-09	9.10061024901147e-10	5.63e-04	0.00126550602900173	4.79174863913809e-06	0.000689457324457305	1	#455bee	1.0	0.936592891087831	1.30765334244307	1.16625005486389	0.5450323966880212	1.79914261710619	0.923127061398927	0.611043150679675
GENE102X	ucsf_hc.01_1.G217B.09356		hypothetical protein	HISTO_ZL.Contig1161b.Fgenesh_Neurospora.102.final_new		I7I48_09341					9.49143226982947e-08	5.26403406231961e-09	5.35419747882487e-11	2.21e-03	8.41340110246595e-05	0.00883005001615763	0.000147772915131041	1	#455bee	1.0	2.44767364091331	2.80469708726305	3.20384572086507	1.1670717453794692	4.87998288438916	1.13536123409813	1.64837493401067
GENE103X	ucsf_hc.01_1.G217B.10397		possible trans-sialidase, conserved protein	HISTO_ZT.Contig1128f.eannot.1143.final_new		I7I48_05847					1.08105317972627e-08	7.90186923797847e-11	6.33119901764007e-12	8.12e-05	6.16199617390987e-05	3.04856599614634e-05	6.80279308320212e-05	1	#455bee	1.0	1.37832151367731	1.81868836514375	1.77191344380653	0.7687655538759959	2.74083714752954	0.963612139749701	0.908542550442506
GENE104X	ucsf_hc.01_1.G217B.09515	TYR1	tyrosinase	HISTO_ZL.Contig1161c.eannot.1522.final_new		I7I48_09500					7.23868923151366e-13	1.42144281874841e-13	3.80372510743032e-16	6.64e-11	5.48033788716681e-06	4.00370291384049e-09	2.69901107857964e-10	1	#455bee	1.0	4.52649439648961	4.53993662650864	5.70209681071034	3.0676403417931635	8.71370318688724	3.10644312619444	3.15962277321931
GENE105X	ucsf_hc.01_1.G217B.09513		DUF124 domain-containing protein	HISTO_ZL.Contig1161c.Fgenesh_histo.29.final_new		I7I48_09498					8.40790090080058e-13	3.57361494482941e-13	5.29800656750541e-15	2.92e-12	7.51499381907225e-06	2.55734070031363e-08	5.75100228628763e-10	1	#455bee	1.0	3.2609402886145	3.1468361786228	3.55194073887355	1.4674742362171747	4.62831992729285	1.80428398994901	2.24619506896864
GENE106X	ucsf_hc.01_1.G217B.03168		hypothetical protein	HISTO_DU.Contig204.Fgenesh_histo.13.final_new	near LTR block	I7I48_11953					1.06684275120614e-08	1.41944107640289e-09	3.07202671586767e-13	9.78e-14	1.54049916346739e-05	5.34521234747431e-08	5.49968857150928e-06	1	#455bee	1.0	2.905104769865	3.012651464702	4.83305079069402	2.6591244353988275	5.8784919585658	1.86780258561212	2.01661299318148
GENE107X	ucsf_hc.01_1.G217B.04487		oxidoreductase, zinc-binding dehydrogenase family, conidia-enriched transcript	HISTO_GI.Contig363.eannot.1183.final_new	near LTR block	I7I48_00836					2.35164992799766e-08	3.8732107605933e-10	9.47440825551803e-16	8.17e-10	6.19993085837908e-06	1.86168489129801e-05	4.44713760214862e-05	1	#455bee	1.0	1.61246401266273	1.99490209597848	3.58802604091871	2.362829294288175	6.05347713638026	1.43293610866055	1.20848620415365
GENE108X	ucsf_hc.01_1.G217B.04078		hypothetical protein	HISTO_FE.Contig19.Fgenesh_histo.21.final_new		I7I48_09042					4.69308960640735e-06	4.64744687475943e-07	1.43371793585236e-10	9.69e-05	0.00408394530208177	0.000290130541656936	0.00316801738020877	1	#455bee	1.0	1.16435162223928	1.32947007437465	1.88079778672813	0.9796193820546946	3.40883802921392	0.934902176712609	0.706615828593022
GENE109X	ucsf_hc.01_1.G217B.02753	PLB1	lysophospholipase Plb1	HISTO_DM.Contig933.Fgenesh_histo.82.final_new		I7I48_07806					2.11759942580105e-07	4.03425722504362e-07	7.48018379052362e-17	2.73e-13	4.99994009393822e-05	0.00615211660948028	0.00979103037320368	1	#455bee	1.0	1.70879537830124	1.58347532996183	5.10803232560547	3.617946531495648	6.45829437974972	0.86394133572582	0.791247290896177
GENE110X	ucsf_hc.01_1.G217B.11369		hypothetical protein	HISTO_ZU.Contig65.Fgenesh_Neurospora.85.final_new		I7I48_03081					3.26343703126616e-06	3.8706697679857e-07	3.65738856718642e-16	7.87e-10	2.57467201209233e-05	2.80834772931394e-05	0.00269406165211005	1	#455bee	1.0	1.18390708514844	1.33160758724039	3.78368917794091	2.091285541604433	5.33085844130595	1.3814221155381	0.794258885149573
GENE111X	ucsf_hc.01_1.G217B.10352		cytochrome P450	HISTO_ZT.Contig1089.Fgenesh_histo.183.final_new		I7I48_06078	Ryp1_ChIP		Ryp3_ChIP		2.12797977345451e-08	1.51594148388631e-09	7.38231528359182e-17	1.77e-01	1.70153766189013e-05	8.63789172563017e-06	0.000316392015948298	1	#455bee	1.0	2.0407744145448	2.2909451033638	5.28279679357752	0.3796189731018023	7.08625570332931	2.04626496035115	1.18850301102762
GENE112X	ucsf_hc.01_1.G217B.09115		SH3 domain-containing protein	HISTO_ZL.Contig1158.Fgenesh_histo.64.final_new	near LTR block	I7I48_01575					7.78871084569107e-06	9.84112802124301e-05	9.09831021472714e-15	1.73e-06	1.07491736869532e-05	0.0033941212040579	0.00180226726834158	1	#455bee	1.0	1.23828736009495	0.999523555713997	3.50183887186947	0.8041746616295601	3.96699325237186	0.659635611915839	0.739115754496552
GENE113X	ucsf_hc.01_1.G217B.05303		hypothetical protein		near LTR block	I7I48_10152					0.000220087872235998	1.83931880724737e-06	0.000254578194650708	5.29e-05	0.0892268403580195	0.00014859313954931	0.000195263126336248	1	#455bee	1.0	1.22911738323755	1.73310832934682	1.08294737356531	1.6772720011237796	-1.99886370588304	2.00394133961422	1.53047989897274
GENE114X	ucsf_hc.01_1.G217B.08593		aspartic protease	HISTO_ZL.Contig1131.eannot.2181.final_new		I7I48_10007					5.07883132447573e-09	1.51456394263521e-09	4.55108291428135e-09	1.74e-07	0.0333047332789416	1.31868099025733e-10	1.63340803655919e-05	1	#455bee	1.0	1.13577120039827	1.16621185628458	0.942068323744923	1.2321773737691037	-0.743523132578278	1.29715750361422	0.614487947677233
GENE115X	ucsf_hc.01_1.G217B.04814		hypothetical protein	HISTO_EV.Contig106.eannot.1016.final_new	in LTR block	I7I48_03155					5.74099938732302e-05	1.48497679522573e-08	9.50419068545602e-08	3.08e-04	0.35826772610229	0.00029541682961099	0.000156544913404183	1	#455bee	1.0	1.31452464034855	2.23732391471804	1.7835005388712	1.3891169461274815	-1.55013156584864	1.3340562592802	1.26642127054336
GENE116X	ucsf_hc.01_1.G217B.05996		hypothetical protein	HISTO_HS.Contig68-snap.94.final_new		I7I48_07179					1.58548199328787e-08	5.73729342698741e-10	2.84720865061199e-10	6.65e-03	0.00171404613489409	3.98885175620164e-05	0.00183200195516415	1	#455bee	1.0	1.74376589434617	2.05153693423846	1.85915747169506	0.7708467837682937	-1.79833502912907	1.29262516665466	0.839016605843654
GENE117X	ucsf_hc.01_1.G217B.02055		hypothetical protein		near LTR block	I7I48_03276					0.000231053623559453	0.000366443095897711	0.00197202428174919	2.08e-04	5.39480569526583e-05	0.000432025565211643	0.0100304559766322	1	#455bee	1.0	0.822727261833179	0.784681197736965	0.592232978349656	1.0542834226420184	-3.61576957523233	1.04908596019156	0.689566665667234
GENE118X	ucsf_hc.01_1.G217B.05252	MET17A	O-acetylhomoserine sulfhydrylase	HISTO_GX.Contig297.eannot.1458.final_new		I7I48_10203					0.0149205415568195	0.000143596446540216	1.03641594503598e-07	5.89e-13	0.0188891083770163	0.00406071123414274	0.0513582846823987	2	#9bb0df	1.0	1.16416012070382	1.95256409757247	3.39399916278916	2.642001506049534	1.43606897357962	1.72549322199098	1.01193712486845
GENE119X	ucsf_hc.01_1.G217B.00561		hypothetical protein	HISTO_AZ.Contig47-snap.110.final_new		I7I48_00248					1.57639789975569e-05	1.40236895704113e-06	1.37632721422058e-13	8.99e-10	0.0230363035089839	0.000850000786429529	0.00545846444983846	2	#9bb0df	1.0	0.841994830796839	0.985358819191817	2.20575530844392	1.1565742137165635	0.760051623449788	0.660858982289741	0.552760074762788
GENE120X	ucsf_hc.01_1.G217B.09454		hypothetical protein			I7I48_09439					1.39818682649393e-05	4.00571000053126e-07	4.71412562840519e-13	5.62e-11	0.0899004691530405	2.61218320579838e-08	0.0142211067660983	2	#9bb0df	1.0	0.61478495136395	0.780479466072895	1.5788239689248	1.1962897841541011	0.430004755808218	1.20693463556869	0.360645150638295
GENE121X	ucsf_hc.01_1.G217B.03017		DUF3405 domain-containing protein	HISTO_DU.Contig190.Fgenesh_Aspergillus.78.final_new		I7I48_11999				Ryp4_ChIP	1.74630976953554e-06	5.62383425791032e-08	6.48372258131311e-13	3.76e-12	0.854267307356319	3.09829606887449e-07	0.00224840974177099	2	#9bb0df	1.0	0.817939452099793	1.0054960523516	1.73946983342122	1.3799608463770656	-0.0499519065751723	0.972861502207291	0.460248841008987
GENE122X	ucsf_hc.01_1.G217B.06682	ILV2	acetolactate synthase	HISTO_JG.Contig207.Fgenesh_Neurospora.26.final_new		I7I48_05754					1.07348046482483e-06	2.76442174641578e-09	2.02317194109713e-06	1.55e-03	0.150256022439214	8.75813479589324e-07	0.000961837951344966	2	#9bb0df	1.0	0.938253771693171	1.33022091435962	0.762099342015745	0.8195669288919311	0.606347655407431	0.787465041281497	0.560772480577421
GENE123X	ucsf_hc.01_1.G217B.02742		basic region leucine zipper domain protein	HISTO_DM.Contig933.Fgenesh_histo.74.final_new		I7I48_07817					0.00142588504495504	2.16888921886111e-05	3.56157942578107e-13	1.28e-02	0.000571235202120691	9.75626961689349e-05	0.120634646831537	2	#9bb0df	1.0	0.546642580541779	0.7960135042226	2.04101560570847	0.7737864390326168	1.71796092568456	0.707783362774719	0.261787712114934
GENE124X	ucsf_hc.01_1.G217B.05096		cAMP-dependent protein kinase	HISTO_GL.Contig59.Fgenesh_histo.1.final_new		I7I48_10871					1.17011724991699e-06	8.76453039622245e-08	2.37201022894365e-16	1.83e-11	0.00105988466182345	2.82778207945228e-09	0.0069054432430687	2	#9bb0df	1.0	0.611008193251434	0.707167746025116	2.17632141694739	0.889041723792895	1.29315743229402	1.07892959770636	0.317618988787792
GENE125X	ucsf_hc.01_1.G217B.05820		hypothetical protein		near LTR block	I7I48_07357					0.0149171382750077	0.000657786512227422	4.80390890060104e-09	5.27e-05	0.01703739923343	0.000524081457056452	0.567864298475039	2	#9bb0df	1.0	0.81528009960916	1.16932236781685	2.45309397675774	1.447091834425284	1.2675784751616	1.76913611882774	0.261853855476044
GENE126X	ucsf_hc.01_1.G217B.06208		patatin-like serine hydrolase	HISTO_HS.Contig68.Fgenesh_histo.229.final_new		I7I48_06966					1.62719399659537e-07	3.16929557643812e-06	4.132424387911e-13	9.17e-09	0.000632431224133945	3.95552823030295e-09	0.0268614213990728	2	#9bb0df	1.0	0.988382373168623	0.786502011709881	1.75625837547838	1.5104064255608955	1.4271045455645	1.62798620560881	0.355832710875891
GENE127X	ucsf_hc.01_1.G217B.12101		KH domain-containing protein	HISTO_ZZ.Contig127c.Fgenesh_histo.150.final_new		I7I48_11762	Ryp1_ChIP				3.67107395446981e-07	4.88797445104964e-08	9.85626779552318e-14	1.45e-09	0.00667597669726333	7.91468359571184e-12	0.00867795797758389	2	#9bb0df	1.0	0.592187072740839	0.659307439352851	1.26245727158211	0.7782649739465546	0.89685036121714	1.38298535631081	0.258481059905993
GENE128X	ucsf_hc.01_1.G217B.05234		hypothetical protein	HISTO_GX.Contig297.Fgenesh_Aspergillus.39.final_new	near LTR block	I7I48_10220					5.03776321139713e-05	1.33686621601191e-05	1.94979802723379e-10	7.13e-05	0.0742457481230392	1.62000890348856e-06	0.0724933165025432	2	#9bb0df	1.0	0.746099634112385	0.81880671222128	1.43870516060695	1.0548018991894972	0.814703777200409	1.31002494759139	0.357591048509034
GENE129X	ucsf_hc.01_1.G217B.04558		C6 transcription factor	HISTO_GI.Contig382.fgenesh_plus.15.final_new		I7I48_00874					3.33025458065291e-06	3.15323107260314e-08	1.82332648954521e-12	5.30e-20	0.000437624737898422	1.73117399021643e-09	0.404276444392305	2	#9bb0df	1.0	0.777944432190385	1.03439916110973	1.71454758030423	1.9529725603252523	1.82212089050457	1.44498865990808	0.125168286281153
GENE130X	ucsf_hc.01_1.G217B.05078		hypothetical protein			I7I48_10853					8.94062037442936e-05	1.76195925570011e-05	4.74130374479298e-09	3.71e-08	0.00759135672577731	1.39331229655015e-05	0.718155055492447	2	#9bb0df	1.0	0.759346230162702	0.85539153854812	1.28143024675872	1.4491936341068445	1.47972050763771	0.972286076763884	0.080661567224757
GENE131X	ucsf_hc.01_1.G217B.02136		hypothetical protein		near LTR block	I7I48_03359					2.77946113821899e-05	7.40162859371772e-06	8.15533930621465e-10	8.92e-09	0.00108811983245911	5.3486810751491e-06	0.0903890010432882	2	#9bb0df	1.0	1.39284652262732	1.50488211653588	2.32732821867545	2.452175878506482	2.55288609687619	2.04507587386481	0.501436527918217
GENE132X	ucsf_hc.01_1.G217B.01113		hypothetical protein	HISTO_BP.Contig459.Fgenesh_Neurospora.176.final_new		I7I48_04245					2.15007483602577e-06	1.45940442195633e-07	3.44395963538224e-07	4.54e-09	0.0016492375583567	1.85419742071189e-08	0.001435557470319	2	#9bb0df	1.0	0.844734486293071	0.989949043808738	0.828652163120033	1.8162728950534206	2.0546865418126	1.5473807239862	0.571773870162702
GENE133X	ucsf_hc.01_1.G217B.00248		SWIM zinc finger family protein	HISTO_AL.Contig317.Fgenesh_histo.24.final_new		I7I48_01158					0.000615747945611781	0.00729900054627694	2.12986089097792e-05	3.72e-11	0.00952897567359364	3.61177914881383e-06	0.125552082954328	2	#9bb0df	1.0	0.60157054493039	0.449232827003134	0.716035720408121	1.0766587761528836	1.05488473907151	1.16798028115458	0.306183201807066
GENE134X	ucsf_hc.01_1.G217B.03873		hypothetical protein			I7I48_08837					0.0177247242789832	0.00614965093721258	1.5375706055122e-07	2.24e-10	1.0	0.0422608682994164	0.0925666388928293	2	#9bb0df	1.0	1.39688749128229	1.59126643860842	3.3069996253973	4.021658255027733		1.6111565243705	1.18557043222179
GENE135X	ucsf_hc.01_1.G217B.01768		RING finger domain-containing protein	HISTO_DA.Contig93.Fgenesh_histo.129.final_new		I7I48_08396					1.6107709053056e-06	1.4152863876128e-07	1.01703026975366e-11	6.38e-16	0.0102489427831222	1.02993875482513e-06	0.0136869103656105	2	#9bb0df	1.0	0.81009929088526	0.932951199520158	1.42861792954739	2.1553697184820964	0.809771953257431	0.977526013815934	0.391157727761903
GENE136X	ucsf_hc.01_1.G217B.09460		xylitol dehydrogenase	HISTO_ZL.Contig1161c.fgenesh_plus.24.final_new		I7I48_09445					0.00413578022847738	0.000302328756942787	2.37342497119573e-08	5.29e-20	0.0122173280117385	7.27065415370764e-06	0.00892614494202381	2	#9bb0df	1.0	0.472235522101563	0.622567557927183	1.08074339160059	2.0720492543403366	1.01676967311767	1.12986013167697	0.538820516141382
GENE137X	ucsf_hc.01_1.G217B.05995	HNM1b	choline transporter Hnm1	HISTO_HS.Contig68.Fgenesh_Neurospora.231.final_new		I7I48_07180					2.39710887925307e-07	4.46399361893925e-08	9.08731317581304e-09	9.93e-04	0.00951144139235482	1.88749045354191e-08	0.0283900069728483	2	#9bb0df	1.0	1.26853386619722	1.33536806019134	1.33357663677048	0.7734216328687146	0.803831704643375	2.13759455049518	0.475100726224063
GENE138X	ucsf_hc.01_1.G217B.12105	HXA1	xanthine dehydrogenase	HISTO_ZZ.Contig127c.eannot.1621.final_new		I7I48_11766					5.85394948445699e-06	8.45012481676576e-08	1.82904543450565e-05	1.97e-07	0.00620244333519714	1.96414953135465e-07	0.00823085730296124	2	#9bb0df	1.0	0.968640559199561	1.26188735883018	0.779124330484124	0.9290260851314298	1.06620724334924	1.66631309014125	0.571894197003495
GENE139X	ucsf_hc.01_1.G217B.05644		hypothetical protein	HISTO_GY.Contig460.Fgenesh_histo.155.final_new		I7I48_04940					9.19635612026641e-05	4.79409678913109e-07	0.000276654513820524	4.59e-08	0.000740585825433878	9.00780464515701e-13	0.0215361331725293	2	#9bb0df	1.0	0.9377265804243	1.34163083858811	0.737443861190757	1.7057518701048655	1.53713059812668	2.90135949306519	0.524118261610072
GENE140X	ucsf_hc.01_1.G217B.06200		hypothetical protein			I7I48_06974					0.00191298142339972	0.00038881135290094	0.0135639778032053	9.13e-06	1.0	3.82541203850686e-05	0.405912566989961	2	#9bb0df	1.0	1.10075810684482	1.2774052521819	0.770578825923358	1.7960059308965053		2.38407926698149	0.366241281963964
GENE141X	ucsf_hc.01_1.G217B.04995	NIT49	lipase/esterase	HISTO_GL.Contig296.genewise.47.final_new	near LTR block	I7I48_10808					0.0127865126189971	0.00044996583319539	0.00832533325320986	2.66e-11	0.699894038122551	4.72629265493353e-05	0.0790280013883673	2	#9bb0df	1.0	0.750176462704347	1.09853162866728	0.713543437528538	1.7308174860446959	0.114048534719405	1.71434878489104	0.578620260460253
GENE142X	ucsf_hc.01_1.G217B.06905		hypothetical protein			I7I48_02569					0.0331631153770671	0.000152558294780186	1.48654317761196e-05	7.36e-06	0.435431341770943	0.000224707020097777	0.0251612429422679	2	#9bb0df	1.0	0.388235788405438	0.748716523402556	0.807779643017535	0.9690673951389797	0.294156541596473	0.80876769665273	0.458037243764555
GENE143X	ucsf_hc.01_1.G217B.09815	BUD5	ras guanine-nucleotide exchange protein Cdc25p	HISTO_ZL.Contig1161e.eannot.1297.final_new		I7I48_06761					0.00124266160114179	0.0078284645441789	4.41042076167972e-11	1.13e-01	1.70153766189013e-05	0.0020641195866123	0.28744820329097	2	#9bb0df	1.0	0.610650794528241	0.48362050559757	1.84199798078715	0.32768205822903895	3.68967598788776	0.648748245016792	0.231582795295883
GENE144X	ucsf_hc.01_1.G217B.04372		hypothetical protein		near LTR block	I7I48_12188					0.00772246743987217	0.00546795710845847	8.74659563634205e-10	5.37e-01	0.00206437124952655	0.047898628283241	0.414027180069412	2	#9bb0df	1.0	0.721008450262685	0.749537501314652	2.09330408810862	0.2762421188918426	4.13920778855076	0.616592187662383	0.284293412807514
GENE145X	ucsf_hc.01_1.G217B.04630	PSP1	parasitic phase-specific protein PSP-1	HISTO_GI.Contig382.Fgenesh_histo.91.final_new		I7I48_00947					0.000111726258133832	0.000214651275471601	9.89363773677441e-10	4.65e-02	0.000174010959951858	0.020046789085034	0.0719050355290967	2	#9bb0df	1.0	1.29823347105707	1.2059591600748	2.39706045226629	0.6684688451250882	4.98831870757388	0.831653803963525	0.637419599333303
GENE146X	ucsf_hc.01_1.G217B.06811		hypothetical protein	HISTO_KF.Contig597.eannot.1427.final_new	in LTR block	I7I48_02474					0.000267019895949038	2.26130454687982e-05	1.37632721422058e-13	1.66e-03	7.71556669262759e-05	0.00137035447147062	0.082142076936979	2	#9bb0df	1.0	1.13777990753907	1.3637939235945	3.87031782523312	1.5131175731453648	6.8358871040888	1.40884653257724	0.65102475006819
GENE147X	ucsf_hc.01_1.G217B.08335		multidrug resistance protein fnx1	HISTO_ZE.Contig158.eannot.1426.final_new	near LTR block	I7I48_02106					0.00062656073122158	1.41499293684781e-05	1.45686289044897e-12	1.32e-04	1.00571958583391e-05	7.26685109775518e-05	0.0133011624599199	2	#9bb0df	1.0	0.562055418824391	0.768520925530074	2.07391049248292	0.8344134347887274	4.28754797842451	0.853314908669699	0.483738276221247
GENE148X	ucsf_hc.01_1.G217B.05446		ubiquitin C-terminal hydrolase	HISTO_GY.Contig460.Fgenesh_histo.62.final_new		I7I48_05140					6.71858358373896e-05	8.12072227433904e-07	1.73587119817624e-12	8.39e-01	0.000154101624576987	2.04036028012323e-06	0.00747987737786757	2	#9bb0df	1.0	0.520452422964862	0.717930549927688	1.41049507864339	-0.04665117309849691	2.72555507856627	0.834949914058674	0.393773012950428
GENE149X	ucsf_hc.01_1.G217B.00618		xylitol dehydrogenase	HISTO_AZ.Contig47.Fgenesh_histo.84.final_new		I7I48_00305					7.57413758120465e-05	1.06438941484518e-05	1.39366644801942e-10	7.68e-01	5.24114843711986e-05	0.000335093587554306	0.0225796750140247	2	#9bb0df	1.0	0.670058309742547	0.77534689445052	1.3706793254273	-0.0428977429663721	3.65915039960569	0.68282637489341	0.417767179740137
GENE150X	ucsf_hc.01_1.G217B.02317		hypothetical protein	HISTO_DM.Contig93.Fgenesh_histo.104.final_new		I7I48_07539					1.12596571597195e-05	6.58818741006849e-06	8.54094821793987e-15	8.74e-02	2.15781209357547e-05	2.94111624617627e-05	0.0982986086637257	2	#9bb0df	1.0	0.597098794392874	0.610218012421102	1.97823518817175	-0.20377271898411312	2.93004137310769	0.611983357150025	0.221095342537319
GENE151X	ucsf_hc.01_1.G217B.04274		hypothetical protein	HISTO_FX.Contig167.Fgenesh_histo.71.final_new		I7I48_12285					5.8340081819034e-05	3.41935862615687e-05	1.93764779407121e-13	3.81e-09	1.54983934152644e-05	5.14846753515394e-05	0.00800284058553264	2	#9bb0df	1.0	0.642919787629064	0.657397864100636	2.07734033372105	1.2664510956756712	3.68565502693041	0.794592651924888	0.478530008427984
GENE152X	ucsf_hc.01_1.G217B.07739		serine/threonine phosphatase	HISTO_LG.Contig392.Fgenesh_histo.32.final_new		I7I48_03798	Ryp1_ChIP	Ryp2_ChIP	Ryp3_ChIP		0.00022879692371467	0.000263298754185052	2.47448556228385e-10	2.53e-04	7.92489128383988e-05	0.000585292029275084	0.00993757319873428	2	#9bb0df	1.0	0.608733340863203	0.596587420945104	1.33843467057633	0.9683520623061439	3.03548407063705	0.660623094642517	0.490877044598165
GENE153X	ucsf_hc.01_1.G217B.03710		WW domain-containing protein	HISTO_ER.Contig17.eannot.1267.final_new		I7I48_09781			Ryp3_ChIP		0.00235087206557787	0.0121469112476508	1.01703026975366e-11	6.27e-07	1.92972008495387e-05	0.000228511014106571	0.501637253110727	2	#9bb0df	1.0	0.599074783329832	0.477565668982938	2.1030929181946	1.3829722692250381	3.56297748046006	0.983040433149411	0.177688046270989
GENE154X	ucsf_hc.01_1.G217B.01887		cytochrome P450	HISTO_DA.Contig93.Fgenesh_Aspergillus.83.final_new		I7I48_08276					0.000588239085842297	0.000551101636743699	6.39071140758127e-15	3.33e-08	5.30772086054936e-05	6.6469026919553e-07	0.0440470548699265	2	#9bb0df	1.0	0.687738540689956	0.68781705034122	2.87724011390992	2.009818479626219	5.25526494958802	1.87906542797635	0.485024833744939
GENE155X	ucsf_hc.01_1.G217B.01123		hypothetical protein	HISTO_BP.Contig459.Fgenesh_histo.56.final_new		I7I48_04255					0.00646762795991509	0.00383057062896828	2.79310283664985e-07	9.34e-11	1.54049916346739e-05	0.0021602389095938	0.180122164659708	2	#9bb0df	1.0	1.11220363922942	1.16438797953149	2.24805268167461	2.01845574079708	7.41935313230451	2.09964344173404	0.702702722560695
GENE156X	ucsf_hc.01_1.G217B.05720		proline-specific permease	HISTO_GY.Contig471.Fgenesh_histo.68.final_new		I7I48_05291					0.000301655394198215	0.904036733203715	1.53093739033911e-12	5.56e-06	0.000214941710626087	1.17244366208884e-06	0.940310303802175	2	#9bb0df	1.0	0.845634978878175	0.0258234561165231	3.06603375688078	1.0549270834896205	4.30924350450098	1.19969479737983	0.0216181350019564
GENE157X	ucsf_hc.01_1.G217B.06178		hypothetical protein	HISTO_HS.Contig68.Fgenesh_Aspergillus.101.final_new		I7I48_06996					1.2799812535954e-05	0.000524758383333615	6.80417080224149e-13	7.35e-13	4.51976611574141e-05	8.85450240777561e-05	0.102261834143528	2	#9bb0df	1.0	0.697485095683714	0.497344112262991	1.75906700058483	1.7739336258353666	2.66430002461403	0.641331364145485	0.250608707480533
GENE158X	ucsf_hc.01_1.G217B.11820		hypothetical protein	HISTO_ZZ.Contig127a-snap.75.final_new	near LTR block	I7I48_11478					0.000183728052480138	0.000532992304248843	6.85661801008551e-10	9.07e-11	8.41340110246595e-05	0.0010356883117876	0.0750548455050093	2	#9bb0df	1.0	0.993122060676669	0.891377935238737	1.96917823171059	1.3689317541902262	3.38227832314921	1.20461126889476	0.566007389378606
GENE159X	ucsf_hc.01_1.G217B.07543		hypothetical protein	HISTO_LF.Contig359.Fgenesh_histo.23.final_new		I7I48_00654					1.02482419378539e-05	2.03608767971183e-07	2.02127660878826e-14	1.66e-09	0.000166157154963547	1.99742909680327e-07	0.0120413908826754	2	#9bb0df	1.0	0.564468679904365	0.734327507218638	1.64575282501225	0.7995705416371236	2.06715281126095	0.852186242365697	0.317536025962265
GENE160X	ucsf_hc.01_1.G217B.11332		hypothetical protein	HISTO_ZU.Contig65.Fgenesh_histo.4.final_new		I7I48_03043					1.74332370460706e-07	1.48225485805421e-09	1.23957378705976e-12	5.09e-11	5.80246704643498e-05	1.62964540377853e-06	0.00268069914640173	2	#9bb0df	1.0	1.0144591026509	1.33434507060161	1.70589036094596	1.3103952067204918	3.57583613655678	1.08724983889316	0.547371069028389
GENE161X	ucsf_hc.01_1.G217B.10323	NOX1	NADPH oxidase	HISTO_ZT.Contig1089.eannot.1617.final_new		I7I48_06106					1.63760979227242e-05	4.70475076843658e-07	4.12718052746699e-10	8.56e-12	0.000511401742257945	0.000334912436841924	0.00370084217700319	2	#9bb0df	1.0	0.756663272857162	0.956918426281139	1.32346000960723	0.7931760647069875	2.15215033100818	0.654017438300299	0.526090399625507
GENE162X	ucsf_hc.01_1.G217B.07462		hypothetical protein	HISTO_LF.Contig359-snap.126.final_new		I7I48_00572					3.46171770180517e-06	7.67278979845575e-06	1.83189832796514e-08	1.28e-03	0.00217821677680501	1.92000187238971e-05	0.0710136783847131	2	#9bb0df	1.0	0.698224803047811	0.647360390029946	0.848646874047597	0.525379943118314	1.43774657879268	0.706140388972524	0.265128658814285
GENE163X	ucsf_hc.01_1.G217B.03373	GPD1	glycerol-3-phosphate dehydrogenase	HISTO_EA.Contig33-snap.38.final_new		I7I48_04536					0.0730377789534005	2.7770644957229e-05	1.26340269058758e-06	3.93e-04	0.00071341826516431	0.00648193743788751	0.997969513232665	2	#9bb0df	1.0	0.375178807611313	0.985284668854934	1.10500702586983	0.6504114958163222	2.08984752911947	0.676882457991264	0.00124002773063836
GENE164X	ucsf_hc.01_1.G217B.06204		hypothetical protein	HISTO_HS.Contig68.Fgenesh_histo.221.final_new		I7I48_06970	Ryp1_ChIP	Ryp2_ChIP	Ryp3_ChIP		0.00131205522707747	0.001042009319046	1.67625924387058e-13	1.0	0.000612871138407985	0.00695691938986703	0.138022008746308	2	#9bb0df	1.0	0.754464355479773	0.770372415942088	2.85259983403601		2.52056011600436	0.728409691966583	0.39859613889956
GENE165X	ucsf_hc.01_1.G217B.07723	DPP5	secreted dipeptidyl peptidase DppV	HISTO_LG.Contig392.eannot.1794.final_new		I7I48_03814					1.83747161588371e-06	0.000560648094094222	1.8097036608078e-15	1.91e-01	0.000206171585109452	0.000911973761739412	0.145932036925174	2	#9bb0df	1.0	0.916225517710067	0.565157461236242	2.7355804917239	-0.15724120544412457	2.38334331023327	0.648731800219638	0.282316353826364
GENE166X	ucsf_hc.01_1.G217B.08954		FKBP-type peptidyl-prolyl isomerase	HISTO_ZL.Contig1131.Fgenesh_Aspergillus.156.final_new	in LTR block	I7I48_01736	Ryp1_ChIP				9.19635612026641e-05	1.99296635349252e-05	3.07202671586767e-13	4.85e-01	0.000224076911092558	0.000573761527352355	0.0515118825574128	2	#9bb0df	1.0	0.849304258930846	0.946606267968203	2.47471295038945	0.10469997014362911	2.19327991196359	0.76631410649907	0.4143941450935
GENE167X	ucsf_hc.01_1.G217B.06911	LYS7	superoxide dismutase 1 copper chaperone	HISTO_KF.Contig597.eannot.1475.final_new		I7I48_02575					0.000970021331663468	4.97405771832053e-06	6.85661801008551e-10	8.31e-01	0.00107106019377773	0.000512018114373246	0.0356480161857222	2	#9bb0df	1.0	0.776841300371067	1.20139859627208	2.10699407654088	-0.03942823630660841	1.61982570495304	0.91252936761131	0.526896871447287
GENE168X	ucsf_hc.01_1.G217B.05977		hypothetical protein	HISTO_HS.Contig68.Fgenesh_Aspergillus.258.final_new		I7I48_07199					1.12821628435866e-06	6.32521603955941e-08	2.96256047921823e-16	9.61e-03	0.000733428025933983	6.01836868818093e-09	0.00579938236527079	2	#9bb0df	1.0	0.671552958172874	0.773617102598558	2.5009327210879	0.3000603668538112	1.68403074160455	0.949477794825021	0.3244935882382
GENE169X	ucsf_hc.01_1.G217B.06844		pentatricopeptide repeat protein	HISTO_KF.Contig597.eannot.1500.final_new		I7I48_02508					0.00385611464556214	2.33933789307636e-05	9.60283468920842e-12	2.28e-01	0.00364977377930903	3.62994729506363e-05	0.830149262038729	2	#9bb0df	1.0	0.361482196105993	0.586476740470252	1.4404284278572	-0.17010882961713322	1.09860879227777	0.619881478602301	-0.0373153481135589
GENE170X	ucsf_hc.01_1.G217B.02575		ferric reductase transmembrane component 3	HISTO_DM.Contig933.Fgenesh_histo.52.final_new		I7I48_07985					0.0787796265317947	0.0436622648446448	0.010963522691876	2.12e-01	1.70153766189013e-05	4.60712798052709e-06	0.0666613494410157	2	#9bb0df	1.0	0.782944849301718	0.839626411656762	1.04388420182754	0.49644627152802506	3.355309307519	2.29458882481424	-0.791049792087684
GENE171X	ucsf_hc.01_1.G217B.03238		hypothetical protein	HISTO_DY.Contig31.Fgenesh_histo.77.final_new		I7I48_03450					0.000582511866732916	0.00248033922005899	2.64597091520853e-08	7.39e-02	0.000731210951784423	3.52647164213896e-05	0.302868828269193	2	#9bb0df	1.0	0.73852235450758	0.626941216336697	1.34294144248859	0.3087678779640769	2.91656460798806	1.22484127056505	0.26186764658167
GENE172X	ucsf_hc.01_1.G217B.07160	TYR3	photo-regulated tyrosinase	HISTO_KF.Contig601.Fgenesh_histo.18.final_new		I7I48_02416					8.28483973062646e-06	1.48206379734884e-06	2.07245881325146e-12	2.14e-02	4.72945608853606e-05	1.96745266497899e-08	0.00581875924374782	2	#9bb0df	1.0	0.694028015109653	0.769605518103347	1.57176713173371	0.5097707506881205	4.38381197747079	1.46511255343032	0.470272480940086
GENE173X	ucsf_hc.01_1.G217B.06812		hypothetical protein	HISTO_KF.Contig597.Fgenesh_histo.108.final_new	in LTR block	I7I48_02475					0.000587309017782594	0.00533239486092377	2.92416020981184e-09	8.71e-01	0.000244585805623718	2.57235055333287e-07	0.0647917922648077	2	#9bb0df	1.0	0.63687602769989	0.49271286753772	1.3200328218025	0.05838196535655907	4.61833932485509	1.72596076772571	0.404086493839924
GENE174X	ucsf_hc.01_1.G217B.10935		C6 transcription factor OefC	HISTO_ZT.Contig181.Fgenesh_Aspergillus.73.final_new		I7I48_06441					0.00182790333611501	7.36844874243841e-05	3.63978196276054e-06	4.01e-01	5.89638327510838e-05	4.64340803411984e-08	0.0149617292053934	2	#9bb0df	1.0	0.503476971961087	0.683379069361862	0.764446429044363	-0.13290460716808897	2.4419047412805	1.40600944780882	0.418549961021267
GENE175X	ucsf_hc.01_1.G217B.04371		hypothetical protein		near LTR block	I7I48_12189					0.00022976353443033	2.03176024717254e-05	1.10600771314543e-06	4.79e-01	0.000142964952255269	2.92150269858559e-07	0.0275482802013148	2	#9bb0df	1.0	0.738209729227528	0.892225261479841	0.979075615645351	0.2025643915124702	3.58067408690021	1.70752534410229	0.486823883018107
GENE176X	ucsf_hc.01_1.G217B.06799		hypothetical protein		in LTR block	I7I48_02462					0.000183728052480138	9.82657993376656e-05	9.61374999390514e-12	5.05e-03	0.00236010094080112	3.58737297429482e-06	0.581274087178895	2	#9bb0df	1.0	0.894773115616451	0.936157655708364	2.24653483180288	0.7396493271847417	3.03210689422746	1.65181298494968	0.155336603569257
GENE177X	ucsf_hc.01_1.G217B.01354	AMP1	phenylacetyl-CoA ligase	HISTO_BQ.Contig243.eannot.1085.final_new	near LTR block	I7I48_09835					4.49160318235624e-07	6.17167298954285e-06	1.09764154254071e-14	2.39e-02	0.00075810114166023	3.08782899522809e-13	0.143258742441288	2	#9bb0df	1.0	0.787652177474862	0.595924620659974	2.14068262051232	0.47284610774005686	2.90092025591391	2.25348127471195	0.175960370919449
GENE178X	ucsf_hc.01_1.G217B.09537		morphogenesis protein	HISTO_ZL.Contig1161c.Fgenesh_histo.47.final_new		I7I48_09522	Ryp1_ChIP	Ryp2_ChIP	Ryp3_ChIP		5.86242044428901e-06	4.53954977652432e-05	1.41897929352402e-14	3.79e-03	2.94336840663362e-05	1.4939321115856e-10	0.0194781678779839	2	#9bb0df	1.0	1.00355843580821	0.84268690300356	3.01731496182222	0.764287304270441	2.73734076384337	3.96503302361121	0.472692452530435
GENE179X	ucsf_hc.01_1.G217B.10580		esterase/lipase superfamily domain-containing protein	HISTO_ZT.Contig174.Fgenesh_histo.34.final_new	near LTR block	I7I48_05997					0.000694071034080748	8.61873306622303e-06	6.12083555125672e-08	1.91e-01	0.000874205115488556	5.75064693559248e-08	0.122142861204684	2	#9bb0df	1.0	0.690997262994735	0.992547590105925	1.22562797603516	0.2894798026690722	2.16628903044737	2.19869184536423	0.362883795809342
GENE180X	ucsf_hc.01_1.G217B.02584		C2H2 finger domain-containing protein	HISTO_DM.Contig933.genewise.14.final_new		I7I48_07976					0.011037543339154	0.000478223545353229	9.82737175684518e-06	4.38e-02	0.000227875654773689	7.10924298857281e-08	0.162661231316175	2	#9bb0df	1.0	0.453252854255791	0.636286212975902	0.850879161543854	0.3493506593271473	1.84227976793618	1.50220056009873	0.269772328779375
GENE181X	ucsf_hc.01_1.G217B.11533		hypothetical protein	HISTO_ZY.Contig518.Fgenesh_histo.42.final_new	near LTR block	I7I48_10427	Ryp1_ChIP		Ryp3_ChIP		7.1798348418195e-07	1.44995670851121e-08	6.89336798407041e-07	4.62e-03	0.001126389430929	5.35493616741486e-09	0.0175810687298444	2	#9bb0df	1.0	0.840309816125938	1.05019375015307	0.723391760271347	0.47143042494657456	1.35908278304996	1.24834344374601	0.32988556296432
GENE182X	ucsf_hc.01_1.G217B.07177		hypothetical protein		near LTR block	I7I48_02433					0.0704449787973725	0.00715962320455486	0.00207796756259967	5.16e-02	0.016710958298941	3.79045046177047e-06	0.0533813246177407	2	#9bb0df	1.0	0.539289632184877	0.799031218646162	0.838593221511399	1.0007728611596378	3.01362706262451	2.86492027097767	0.728245170775212
GENE183X	ucsf_hc.01_1.G217B.04337		toxin biosynthesis protein	HISTO_FX.Contig167.Fgenesh_histo.82.final_new	in LTR block	I7I48_12222					0.00503325636201349	0.12602874713964	7.58309424959392e-05	5.58e-09	0.00385724842261477	7.94371202568089e-06	0.5020746529075	2	#9bb0df	1.0	0.821152059834297	0.440678768394338	1.10912678398163	1.383559121426116	2.59293027995032	2.51731697335874	0.25387565671828
GENE184X	ucsf_hc.01_1.G217B.07756		hypothetical protein	HISTO_LG.Contig392.Fgenesh_histo.94.final_new		I7I48_03781					2.19616721400167e-05	0.000212581951330672	3.42483872144084e-09	7.86e-08	0.000515108620193762	1.61224473985992e-10	0.00525905588688205	2	#9bb0df	1.0	0.756679622188791	0.593218484742486	1.2279612905393	1.1432661892359557	2.11450655396954	2.31651269468288	0.491436224123012
GENE185X	ucsf_hc.01_1.G217B.07178		protein kinase	HISTO_KF.Contig601.Fgenesh_histo.49.final_new	near LTR block	I7I48_02434					0.0546961723225206	0.00290892987462446	1.88826126356378e-07	2.69e-03	1.0	2.7776840477328e-07	0.0810178350439522	2	#9bb0df	1.0	0.401859927133434	0.637656445483284	1.22499823654402	1.0829606815069894		2.300369878472	0.458921050701862
GENE186X	ucsf_hc.01_1.G217B.00940		hypothetical protein			I7I48_04074					0.000690433801043549	0.000276811536006335	0.0316911425894721	4.18e-04	0.00102228004809472	3.4600697343548e-05	0.178418368754706	2	#9bb0df	1.0	1.40475976266793	1.50224463002616	0.76981214883335	1.461289579772691	4.78525768886223	3.18055623963219	0.607330682166863
GENE187X	ucsf_hc.01_1.G217B.07047	CDC19	pyruvate kinase	HISTO_KF.Contig601.eannot.1337.final_new		I7I48_02297					0.0042104092474411	1.58055935107342e-06	2.33885785272788e-08	8.15e-05	0.000200164739607685	8.40629074206845e-11	0.00260101264750676	2	#9bb0df	1.0	0.299724562263583	0.592278744808199	0.740979642083508	0.5245174240694723	1.81193885168	1.02187263808839	0.339332657594102
GENE188X	ucsf_hc.01_1.G217B.11822		TIM-barrel enzyme family protein	HISTO_ZZ.Contig127a.Fgenesh_histo.71.final_new	near LTR block	I7I48_11480					2.66894050965431e-05	4.32835568432453e-09	6.22888600592975e-11	1.10e-07	0.000114265524758451	2.79295940407406e-13	0.071320086298278	2	#9bb0df	1.0	0.459299508701293	0.830934737853903	0.970576146653414	1.2045301343689063	2.83009144280564	2.04217074904439	0.186259210826241
GENE189X	ucsf_hc.01_1.G217B.07090		hypothetical protein			I7I48_02342					0.00075623437049992	3.58214299472984e-05	6.13185861905323e-09	1.37e-01	0.0265261511183996	1.03302967035293e-05	0.0100102948568229	2	#9bb0df	1.0	0.458539156992224	0.600654117438243	0.963122507530591	-0.19861251605314312	0.86363492269006	0.745990033050621	0.386044520680792
GENE190X	ucsf_hc.01_1.G217B.03757		CFEM domain-containing protein	HISTO_ER.Contig17.eannot.1291.final_new	near LTR block	I7I48_09734	Ryp1_ChIP	Ryp2_ChIP	Ryp3_ChIP		4.84816575893428e-05	4.59774817062333e-05	1.16466671627142e-07	1.12e-01	0.00599326999385176	1.10824834203332e-06	0.0156195771799509	2	#9bb0df	1.0	0.802554251652018	0.741616551368947	1.1097228460908	-0.40672142543483014	1.54477918976151	0.894897483629629	0.42219715694227
GENE191X	ucsf_hc.01_1.G217B.06860		eukaryotic translation initiation factor 3	HISTO_KF.Contig597-snap.28.final_new		I7I48_02524					4.06580721538694e-06	3.02901711772188e-08	5.03745247215799e-08	6.71e-06	0.00138472539919214	6.48897414607428e-09	0.0167847693295311	2	#9bb0df	1.0	0.811898132141383	1.0757570498707	0.954893179731451	-0.94900276014068	1.61381031721137	1.07931073891174	0.366436439113736
GENE192X	ucsf_hc.01_1.G217B.00788		threonine synthase	HISTO_BP.Contig457.eannot.1780.final_new		I7I48_03920	Ryp1_ChIP				2.02270716754857e-08	4.34272827064085e-11	6.35129613531112e-08	4.01e-01	0.00188725422063229	1.48784819687248e-08	2.76986719122793e-05	2	#9bb0df	1.0	0.857853115202759	1.23918033639035	0.654511119096078	-0.1049079888121538	1.23448336887696	0.775719226142185	0.539532843999578
GENE193X	ucsf_hc.01_1.G217B.11248	STR2	cystathionine gamma-synthase	HISTO_ZU.Contig65.Fgenesh_Aspergillus.143.final_new	near LTR block	I7I48_02958					1.15213186597173e-07	1.85386080510186e-10	2.91332668482688e-10	1.37e-02	0.00255188186401895	7.85913059815846e-08	0.00269406165211005	2	#9bb0df	1.0	0.728615193741004	1.06325220214737	0.899727527466284	0.23421400410086665	1.09264026689138	0.744426544897479	0.335510161132925
GENE194X	ucsf_hc.01_1.G217B.11049		hypothetical protein	HISTO_ZU.Contig2.eannot.1044.final_new	near LTR block	I7I48_02759					0.000174441644992767	4.51797894768233e-07	1.59522490910686e-08	5.24e-01	0.0163140137826802	0.000102184186817371	0.00553361066894929	2	#9bb0df	1.0	0.61329334644894	0.952822678314399	1.03190440793454	0.10727844820950704	1.16009907279663	0.63483005632922	0.438397535639599
GENE195X	ucsf_hc.01_1.G217B.06745		chromosome segregation ATPase family protein	HISTO_JG.Contig207.Fgenesh_histo.89.final_new		I7I48_05688	Ryp1_ChIP	Ryp2_ChIP	Ryp3_ChIP		4.54378380732607e-06	1.264631136957e-07	1.69099561010306e-06	5.11e-02	0.0330907560464464	2.02554045213661e-09	0.151142182913765	2	#9bb0df	1.0	1.24300193659798	1.54084304491575	1.16207433945502	-0.6053852144520657	1.67170195329872	3.29216709528381	0.334206634262327
GENE196X	ucsf_hc.01_1.G217B.08192		hypothetical protein	HISTO_ZE.Contig149-snap.17.final_new	near LTR block	I7I48_02249					0.000380277499744219	5.10887688731083e-07	1.37634008372392e-07	7.52e-01	0.00697109474506995	1.266392026606e-11	0.0154716524724724	2	#9bb0df	1.0	0.380803895246379	0.618082232738406	0.633105003600857	0.031741823837270484	0.847243597540468	1.22190383781079	0.246826700364688
GENE197X	ucsf_hc.01_1.G217B.11209		aspartokinase	HISTO_ZU.Contig65.eannot.2023.final_new	near LTR block	I7I48_02919					9.13265130438536e-06	1.44995670851121e-08	1.76080539628822e-05	5.93e-01	0.0256753792958897	6.12536584952165e-09	0.0342395235841624	2	#9bb0df	1.0	0.94444526499182	1.42121463837581	0.774865695055478	-0.11317332993546927	0.841903339887079	1.34022147994363	0.392846183703865
GENE198X	ucsf_hc.01_1.G217B.05980		vacuolar protein sorting-associated protein 62	HISTO_HS.Contig68.Fgenesh_histo.312.final_new		I7I48_07195					0.0053794554380597	4.98260177023752e-05	3.83301114185959e-12	1.25e-08	0.0260365826549589	1.95974719530656e-06	0.281962285942954	2	#9bb0df	1.0	0.383776573582242	0.609988636811519	1.72216147244174	0.9324674143104554	-0.674351918729727	0.949065972730045	0.177419508827954
GENE199X	ucsf_hc.01_1.G217B.11549		hypothetical protein	HISTO_ZY.Contig518.eannot.1146.final_new		I7I48_10443					0.000380456989187381	0.00016786338828127	0.0001805557789767	6.78e-13	0.224098687426542	1.37424063108479e-05	0.0743822941635751	2	#9bb0df	1.0	0.694275354768934	0.743139168668066	0.661586765035678	1.6811777436853352	-0.425227164652939	1.14620442077226	0.383121329938987
GENE200X	ucsf_hc.01_1.G217B.04943		N-acetylated-alpha-linked acidic dipeptidase	HISTO_GL.Contig296.eannot.1358.final_new	near LTR block	I7I48_10756					0.0230737058194763	0.000757338404394222	0.000447044839445583	2.40e-09	0.0836962919595857	0.0014694679908309	0.0347997922984004	2	#9bb0df	1.0	0.430269142231944	0.665550081854269	0.632039694847993	1.2457249003585507	-0.64243954628191	0.700074387665133	0.458854255904184
GENE201X	ucsf_hc.01_1.G217B.00238		methyltransferase domain-containing protein	HISTO_AL.Contig317.Fgenesh_Aspergillus.171.final_new		I7I48_01168					0.0209690098219136	0.00326129064830598	0.000539853360913247	1.82e-09	0.0824367363547379	0.000467382072397926	0.484761051575685	2	#9bb0df	1.0	0.547202881183583	0.70894289176767	0.772830460184432	1.4362143857721619	-0.790144035372544	1.119359445277	0.215062805604715
GENE202X	ucsf_hc.01_1.G217B.11563		thiamine biosynthesis protein	HISTO_ZY.Contig518.eannot.1151.final_new		I7I48_10457					0.00108590854286501	7.83494509536461e-05	0.00188217372993736	8.41e-10	0.0209977148888863	4.6204527973675e-08	0.0335852470936204	2	#9bb0df	1.0	0.789719769231305	0.960195038732569	0.654334338919795	1.1554245554764158	-0.69145851337656	1.63012915986446	0.502710234450028
GENE203X	ucsf_hc.01_1.G217B.01573		hypothetical protein			I7I48_08591					0.00100534191445663	0.000149941936178827	0.000995805899071883	6.96e-07	1.0	0.000312188976036928	0.067406683493947	2	#9bb0df	1.0	1.35258101858294	1.58478679042154	1.21857106677329	1.6131842402393564		2.43701544607414	0.853889767685406
GENE204X	ucsf_hc.01_1.G217B.09538		class V chitinase	HISTO_ZL.Contig1161c.genewise.44.final_new		I7I48_09523					0.00818431254550877	0.000439165524972432	7.98981827387939e-06	3.38e-08	0.0805217403931879	8.30354628620021e-08	0.358768203920579	2	#9bb0df	1.0	0.418722505170041	0.585158154503469	0.730890115207107	0.9775969393291097	-0.515225650777074	1.51278736339364	0.180402926241341
GENE205X	ucsf_hc.01_1.G217B.08362	CHO1	choline sulfatase	HISTO_ZE.Contig158.Fgenesh_histo.6.final_new		I7I48_02079					0.0751848256769711	0.00306956357199282	0.000126581998013951	8.91e-07	0.0287772109509279	4.22629604323782e-05	0.22625559588385	2	#9bb0df	1.0	0.930765537954552	1.55319990617402	2.15496980225233	2.170896506346275	-1.82095691583896	2.61140522365492	0.695679216880264
GENE206X	ucsf_hc.01_1.G217B.03870	SUL1	sulfate permease	HISTO_FE.Contig19.fgenesh_plus.25.final_new		I7I48_08834					0.0557759120399841	0.00219026262447506	0.00126174516842653	3.07e-07	0.000433293548788872	0.00524059811668308	0.218605654049707	2	#9bb0df	1.0	1.6193003899974	2.6481674523114	2.70619513599872	2.570841107482587	-2.92609060726276	2.97414035217827	1.05908119842067
GENE207X	ucsf_hc.01_1.G217B.03334		hypothetical protein			I7I48_04497					0.360295666395485	0.000662138996827182	0.00255343486051641	2.15e-07	0.00477828601877363	0.00197537802309285	0.0652334969858515	2	#9bb0df	1.0	0.373403674778446	1.35056334077866	1.06734010949947	1.469632180177133	-2.84133786438299	1.20300348743074	0.635786202884249
GENE208X	ucsf_hc.01_1.G217B.06493		translation initiation factor eIF3			I7I48_05500					0.000173911497952601	0.000147583252339162	3.94381223069585e-11	4.32e-03	0.0022951233909106	0.000161846222481859	0.0131047015701172	3	#17cfbb	1.0	0.623265479072964	0.592183249929914	1.6654697941145	-0.47135439809381025	1.16348500273252	-0.562149835795297	0.397428748622983
GENE209X	ucsf_hc.01_1.G217B.08687		elongation factor 1-gamma	HISTO_ZL.Contig1131.eannot.1973.final_new	near LTR block	I7I48_02005					0.0232456346886407	0.000758250297699622	9.98455240103011e-10	1.77e-06	0.000513531031358719	0.00127151459349527	0.0895605725091007	3	#17cfbb	1.0	0.444781939850445	0.667695379613994	1.81508414368211	-0.5866963466525166	1.54057912343034	-0.59660937901951	0.345160238214989
GENE210X	ucsf_hc.01_1.G217B.10012	NOC3	nuclear export protein Noc3	HISTO_ZL.Contig658-snap.54.final_new		I7I48_01402					0.00189684095915454	8.13760306425664e-05	2.78001815199505e-11	2.87e-06	0.00223161701288827	0.0230707751328172	0.563456847888538	3	#17cfbb	1.0	0.474851070073634	0.63975239337254	1.5561709014552	-0.49254173490176206	1.16034133629846	-0.328909645231279	0.109347023149295
GENE211X	ucsf_hc.01_1.G217B.10964	SHM2	serine hydroxymethyltransferase	HISTO_ZT.Contig181.eannot.1565.final_new		I7I48_06412					0.00412127273607001	2.18611303447562e-05	1.01379350471562e-11	2.26e-04	0.00349544977997699	0.0095065148067529	0.0468448519799932	3	#17cfbb	1.0	0.490438011428869	0.788003000580321	2.07873192870693	-0.43568780134285373	1.31981284314512	-0.38756449614742	0.346148012347131
GENE212X	ucsf_hc.01_1.G217B.05430		RIX1 superfamily domain-containing protein	HISTO_GY.Contig460.eannot.1652.final_new		I7I48_05156					0.000930899388220139	5.29389389359825e-06	1.25331896664423e-11	1.69e-03	0.0354683479459365	0.0211595845399006	0.669283506875298	3	#17cfbb	1.0	0.388401468024745	0.606178230112727	1.19109335976534	-0.34085592299876216	0.62037658260446	-0.251907793081823	0.0636034624398603
GENE213X	ucsf_hc.01_1.G217B.11140	RPF1	RNA processing factor	HISTO_ZU.Contig65-snap.44.final_new		I7I48_02850					0.0247932811128885	5.76180345114728e-05	6.88012357931741e-10	1.65e-05	0.0476818988413772	0.0196130523967675	0.325587472647914	3	#17cfbb	1.0	0.366551455995499	0.732879422630449	1.37219137448632	-0.4537087242920891	0.772807118177982	-0.371623904866378	0.193608330247018
GENE214X	ucsf_hc.01_1.G217B.07417		Alb1 superfamily domain-containing protein	HISTO_LF.Contig359.eannot.2038.final_new		I7I48_00527					0.000724158070138256	6.22842685200296e-05	1.23011060488818e-11	8.05e-05	0.00288029466365738	0.00106592187259049	0.309769780770997	3	#17cfbb	1.0	0.70643801072399	0.874420557846268	2.20918138672462	-0.6631790523630757	1.24635371590578	-0.684122006477161	0.250660258910931
GENE215X	ucsf_hc.01_1.G217B.09285	RRP41	exonuclease	HISTO_ZL.Contig1161b.fgenesh_plus.64.final_new		I7I48_09270					0.00393931600986666	1.69919417189233e-05	4.13934275413834e-10	2.32e-04	0.0098879295884656	0.0128851899059143	0.112226182864657	3	#17cfbb	1.0	0.460930726962531	0.770433306038654	1.3761279326968	-0.3852435521072799	0.924377495079067	-0.393503385902283	0.297166159156934
GENE216X	ucsf_hc.01_1.G217B.10755	MET6	cobalamin-independent methionine synthase MetH/D	HISTO_ZT.Contig181-snap.43.final_new		I7I48_06622					2.40304156151816e-05	1.54005289648606e-08	8.75310584632091e-14	2.82e-05	0.00227624287030609	0.000135814859017813	0.000165996784474302	3	#17cfbb	1.0	0.71551463820628	1.16018114889795	2.3729828268391	-0.6598369379450224	1.20946596715911	-0.535029938571448	0.650946760014849
GENE217X	ucsf_hc.01_1.G217B.11786	PUF6	puf family RNA-binding protein	HISTO_ZZ.Contig127a.eannot.1344.final_new	near LTR block	I7I48_11444	Ryp1_ChIP		Ryp3_ChIP		0.080622780048241	0.00168577262003634	1.49670889247253e-11	7.61e-07	0.0191420823741166	0.00523030660358919	0.869755514455998	3	#17cfbb	1.0	0.32579288388883	0.606678397456675	1.95217832161165	-0.6681081386169514	0.762885123528921	-0.521501837320251	0.046836038967327
GENE218X	ucsf_hc.01_1.G217B.01583		FK506-binding protein 1A	HISTO_DA.Contig93.Fgenesh_histo.349.final_new		I7I48_08582	Ryp1_ChIP				0.071207197327236	0.00115503185994919	1.93432930302305e-10	7.87e-12	0.00659681682114256	0.000222173758765268	0.383602812498139	3	#17cfbb	1.0	0.387326307227517	0.721817001626352	2.26573303610182	-1.0698676685434572	0.853528541813807	-0.843788711374195	0.226171413224034
GENE219X	ucsf_hc.01_1.G217B.12193		CCAAT-box-binding transcription factor	HISTO_ZZ.Contig127c.Fgenesh_histo.90.final_new	near LTR block	I7I48_11854					0.0576265511371114	0.000356292880072976	7.93397032979662e-12	2.02e-01	0.0204613543074464	0.00159068728711177	0.970946560926255	3	#17cfbb	1.0	0.360163637042921	0.722600246517867	2.08658553160189	0.15423784302407756	0.706469746655591	-0.614749508899406	-0.0120288286596253
GENE220X	ucsf_hc.01_1.G217B.12294	NOP13	nucleolar protein 13	HISTO_ZZ.Contig2f-snap.19.final_new		I7I48_11353					0.0078310027366405	0.000688524521149143	1.04560168732096e-10	8.81e-01	0.0159406934877835	0.0739243113321782	0.429295254243936	3	#17cfbb	1.0	0.67300255770423	0.885617611055527	2.22022900431895	0.01987652964290331	0.907158003716333	-0.439595433455559	0.25002668009473
GENE221X	ucsf_hc.01_1.G217B.10965		RNA_polI_A34 superfamily domain-containing protein	HISTO_ZT.Contig181.Fgenesh_histo.19.final_new		I7I48_06411					0.00324026775850924	3.1150341262772e-06	4.51398765571882e-12	8.69e-02	0.0316621850172363	0.0111433017307639	0.150928861370567	3	#17cfbb	1.0	0.557251137473663	1.02186447821978	2.08847175263635	-0.17761386490727835	0.595255865246438	-0.465577570431065	0.313020086724164
GENE222X	ucsf_hc.01_1.G217B.11773	NUG1	GTP-binding protein	HISTO_ZZ.Contig127a.eannot.1412.final_new	near LTR block	I7I48_11430					8.44980805467356e-06	3.20653663476105e-07	1.24107248511352e-13	1.89e-01	0.0335913163276495	5.84264025362686e-06	0.0103698646379992	3	#17cfbb	1.0	0.580259130243982	0.716044661991576	1.60847109488338	-0.15158610098815195	0.611152073637265	-0.573261765984459	0.326650870359239
GENE223X	ucsf_hc.01_1.G217B.08097		hypothetical protein		transposon	I7I48_02678					0.00747252840542349	0.622637261583587	3.75806815554129e-13	3.48e-05	0.0011620641893347	0.930908120582229	0.197013935812295	3	#17cfbb	1.0	0.594632249066927	-0.100926068011788	3.53791097602307	-1.1468843253610417	1.90397418996447	0.016953111342187	-0.283070935119516
GENE224X	ucsf_hc.01_1.G217B.06790		hypothetical protein		transposon	I7I48_02690					0.000202989256246594	0.0882638254177047	5.18368753070934e-14	6.11e-01	0.0400900501371537	0.0486782168657413	0.095836052140066	3	#17cfbb	1.0	0.686917321892117	0.278511403794918	2.85296668924985	0.11631865314404147	1.10994211049438	0.406250806804191	0.376033193936382
GENE225X	ucsf_hc.01_1.G217B.00454	DUS1	tRNA-dihydrouridine synthase	HISTO_AZ.Contig47.eannot.1696.final_new		I7I48_00140					0.000545699943897143	5.65511825583748e-06	4.37119017978565e-14	5.38e-01	0.00347358871676338	0.496439207216076	0.894442099123557	3	#17cfbb	1.0	0.517186246633472	0.754236316864365	2.08765908001719	-0.09265229121362646	1.12066630909211	-0.0951224082657687	0.0286785262907721
GENE226X	ucsf_hc.01_1.G217B.04472		glucose-methanol-choline oxidoreductase	HISTO_GI.Contig363.Fgenesh_histo.72.final_new	near LTR block	I7I48_00821					3.94609864656304e-09	5.98196070755007e-07	1.55319245723887e-17	1.09e-07	0.00146019976305246	0.144593848435302	0.000356142827195758	3	#17cfbb	1.0	1.31341131923245	0.907426388025337	3.63570993156038	0.6032591460728471	2.33192227764165	-0.208962906205421	0.674958599354269
GENE227X	ucsf_hc.01_1.G217B.01519	SUA5	translation initiation protein Sua5	HISTO_DA.Contig93-snap.53.final_new		I7I48_08647					0.000685745563327318	1.77327491283986e-05	1.48060179301455e-13	2.88e-02	0.0441393874759154	0.579539558476411	0.338756594578524	3	#17cfbb	1.0	0.661347730493449	0.901081003480897	2.38726617357907	0.2360425230454624	0.879491677758494	0.0983517455590031	0.19989298466873
GENE228X	ucsf_hc.01_1.G217B.09672	DED1	ATP-dependent RNA helicase DED1	HISTO_ZL.Contig1161d.eannot.1435.final_new		I7I48_09657					0.00910438486444166	5.50267132472208e-05	1.16298480766115e-10	7.09e-01	0.0265961924563081	0.45210527269339	0.0153839776694569	3	#17cfbb	1.0	0.580349850483818	0.981903980457952	2.22267900992446	0.0665061012180331	0.603471584417744	-0.140973824012731	0.548038957106306
GENE229X	ucsf_hc.01_1.G217B.03224		hypothetical protein	HISTO_DY.Contig31-snap.33.final_new	near LTR block	I7I48_03464	Ryp1_ChIP	Ryp2_ChIP	Ryp3_ChIP		7.45028280650566e-08	1.67695919749198e-08	2.12074761465294e-14	1.39e-02	5.80246704643498e-05	0.24476048261872	0.00311463274442608	3	#17cfbb	1.0	2.52993369659876	2.65185861346041	5.27074301972695	1.0179598972045345	2.40873464639129	0.391611464198858	1.09386806073793
GENE230X	ucsf_hc.01_1.G217B.04056		hypothetical protein	HISTO_FE.Contig19.Fgenesh_histo.296.final_new		I7I48_09020					4.02461235938011e-05	1.59992185423335e-05	2.06069377236483e-13	3.79e-08	0.00883939199682339	0.271490393446694	0.0111090683236067	3	#17cfbb	1.0	0.879140032572579	0.930192056792206	2.46529857006378	0.6118855221914337	1.04789677646525	-0.233069836211242	0.643961828960752
GENE231X	ucsf_hc.01_1.G217B.08955		no significant blast hit	HISTO_ZL.Contig1131.Fgenesh_histo.229.final_new	in LTR block	I7I48_01735					0.000203586351836263	8.06278641396181e-07	1.71445012453171e-14	9.06e-07	0.000610585457071859	0.542791381214044	2.74896314573769e-05	3	#17cfbb	1.0	0.864560532726182	1.29374114838314	3.11377105060305	0.6381956299886034	1.58045645285946	-0.109854452618943	1.02441110643997
GENE232X	ucsf_hc.01_1.G217B.06572		mechanosensitive ion channel family	HISTO_JG.Contig206.eannot.1527.final_new	near LTR block	I7I48_05421					2.01842228499442e-05	3.2501152382141e-06	7.840037141458e-12	6.47e-01	0.0217679945644648	0.0084249306646078	0.000284805035840227	3	#17cfbb	1.0	1.01786516668283	1.14192476584728	2.29664507726504	-0.07983767019574775	0.643275924474778	0.511162186311641	0.833151854883153
GENE233X	ucsf_hc.01_1.G217B.01459	DIM1	dimethyladenosine transferase dimethyltransferase	HISTO_DA.Contig93.Fgenesh_histo.192.final_new		I7I48_08708					0.010898122528038	0.000101126708701557	4.26696899145504e-10	3.20e-01	0.0112925104334202	4.40330960153161e-05	0.276064031075695	3	#17cfbb	1.0	0.376838954352222	0.626438855368199	1.32936435582421	-0.13950922778337668	0.821988368193364	-0.689548182924094	0.198623268677729
GENE234X	ucsf_hc.01_1.G217B.02897	ZPR1	zinc finger protein	HISTO_DM.Contig940-snap.13.final_new		I7I48_08153					0.00298843544588843	1.1553248208361e-06	5.2745351166897e-09	7.02e-01	0.0203426490540193	1.10625277301153e-05	0.10791747883077	3	#17cfbb	1.0	0.404934052643744	0.798668459547841	1.03510020529411	0.06961047687998213	0.914199312228895	-0.665267867767074	0.243424737559902
GENE235X	ucsf_hc.01_1.G217B.04720		annexin	HISTO_GL.Contig233.Fgenesh_histo.17.final_new		I7I48_11012					4.54832559314297e-06	9.84733963988652e-07	3.89188889049458e-12	7.68e-01	0.000194574300649929	0.000112948005696022	0.00421663162422695	3	#17cfbb	1.0	1.23197534278663	1.33489548050776	2.43587378128412	0.06695984743522526	2.20704597105089	-0.987460212070497	0.815478568662606
GENE236X	ucsf_hc.01_1.G217B.11824		adenosylhomocysteinase	HISTO_ZZ.Contig127a.fgenesh_plus.14.final_new	near LTR block	I7I48_11482					0.000206885881365138	2.52216288539284e-07	5.23310728142107e-12	7.95e-01	0.00179445759365935	0.00126336920947646	5.16261108815815e-05	3	#17cfbb	1.0	0.494181570752044	0.795200508930066	1.51029519480005	-0.040998651127097246	1.41378891867119	-0.346578344944085	0.596462805673397
GENE237X	ucsf_hc.01_1.G217B.09164	UGM1	UDP-galactopyranose mutase	HISTO_ZL.Contig1158.eannot.1405.final_new	near LTR block	I7I48_01525					5.8670825362081e-06	6.83871833871659e-06	3.8113180766551e-11	2.06e-03	0.00157019005905768	0.0171669565051805	0.000519771284222654	3	#17cfbb	1.0	0.87038006962654	0.845796436449245	1.57496716327616	-0.3639357745700526	1.93200254243481	-0.356859607989005	0.665535813255017
GENE238X	ucsf_hc.01_1.G217B.05956	NOP16	nucleolar protein 16	HISTO_HS.Contig68.eannot.1961.final_new		I7I48_07219					0.00193358164956158	4.69322715875371e-05	8.7432596953333e-08	2.24e-02	0.00788959197013738	0.0295804156172668	0.138785079508692	3	#17cfbb	1.0	0.419819854579971	0.586639280696682	0.857122116887859	-0.21265361490061743	0.94892505579334	-0.26996893206992	0.219047539126513
GENE239X	ucsf_hc.01_1.G217B.11488		hypothetical protein	HISTO_ZW.Contig245.eannot.1209.final_new	near LTR block	I7I48_04828					0.000140952159301229	5.97759358403697e-06	6.24458138139392e-11	1.40e-03	0.0152232092735248	0.843545927764099	0.011813553501476	3	#17cfbb	1.0	0.508381557714621	0.640201568595335	1.24870124279042	-0.44151293124034513	0.747857932484304	-0.0224298177972484	0.336105196936314
GENE240X	ucsf_hc.01_1.G217B.04480	RCL1	RNA-3'-phosphate cyclase	HISTO_GI.Contig363.Fgenesh_histo.3.final_new	near LTR block	I7I48_00829					8.88178913303996e-05	2.11997739395134e-07	1.11306603473486e-13	1.38e-01	0.0308326349275048	0.709493266171628	0.100815916133917	3	#17cfbb	1.0	0.531715107533932	0.820634095339943	1.66393064994556	-0.27072517172084315	0.742247142571491	-0.0447814001389686	0.226976993959382
GENE241X	ucsf_hc.01_1.G217B.11813	RLI1	ATP-binding cassette protein	HISTO_ZZ.Contig127a.Fgenesh_histo.65.final_new	near LTR block	I7I48_11471					2.94247904796346e-05	1.73190819351306e-07	8.25718383751056e-13	1.43e-01	0.0079109253662841	0.00677434991395365	0.00444157158837981	3	#17cfbb	1.0	0.445082834469692	0.617592684287569	1.26698703339801	-0.19564651616892245	0.833338662618093	-0.222641442453855	0.283443518975433
GENE242X	ucsf_hc.01_1.G217B.09391	RPA43	DNA-dependent RNA polymerase I subunit A43	HISTO_ZL.Contig1161b.Fgenesh_Aspergillus.34.final_new		I7I48_09376					0.000487962441283245	7.65142993595445e-05	1.93182319894252e-09	5.94e-02	0.00649597060884179	0.233388891540253	0.173144637200561	3	#17cfbb	1.0	0.670847473805577	0.787352092558383	1.41819684207902	-0.18739595683712532	1.03211346084634	-0.209464978849558	0.287647774653085
GENE243X	ucsf_hc.01_1.G217B.06738	SSF2	brix domain-containing protein c	HISTO_JG.Contig207-snap.74.final_new		I7I48_05695					0.00036715752746765	5.38326235172241e-07	1.01455606802387e-09	2.94e-03	0.00384941891312473	0.219959489916525	0.0109352899232576	3	#17cfbb	1.0	0.758109829840985	1.24214227938064	1.64021584273537	-0.35312322318231176	1.19054563013534	-0.238718106975483	0.596422528315106
GENE244X	ucsf_hc.01_1.G217B.02299	NIT63	nitrositive-stress induced transcript	HISTO_DM.Contig93.Fgenesh_Aspergillus.153.final_new		I7I48_07557					5.07883132447573e-09	9.18136754578728e-11	1.09131997000783e-14	3.61e-01	0.00959890670763255	0.140879926939735	0.00184443804909048	3	#17cfbb	1.0	0.899950845881668	1.09392997326865	1.69928373777667	-0.11292889435451775	0.809870580505603	0.124341416964386	0.336466394331277
GENE245X	ucsf_hc.01_1.G217B.09038		adenylosuccinate synthetase AdB	HISTO_ZL.Contig1158.eannot.1382.final_new		I7I48_01652					1.19517180727178e-06	2.17179499677508e-08	1.01770053538805e-12	9.56e-03	0.0424658077136263	0.41805298966866	0.0227738813519348	3	#17cfbb	1.0	0.74667693061883	0.953560639311858	1.4890887691676	-0.29653263615549696	0.678617993012962	-0.0920374951065499	0.306480801032932
GENE246X	ucsf_hc.01_1.G217B.09262		hypothetical protein	HISTO_ZL.Contig1161b.eannot.1295.final_new		I7I48_09247					0.00911906314740992	0.00342814587658678	2.32920424888908e-08	6.76e-07	0.00325099211642121	1.60363662431349e-05	0.128896507542919	3	#17cfbb	1.0	0.662781720811733	0.704772050266442	1.90053491281389	-1.1729476069215525	1.44701685984904	-1.11596460939292	0.372395509750201
GENE247X	ucsf_hc.01_1.G217B.12039		saccharopine dehydrogenase	HISTO_ZZ.Contig127b.fgenesh_plus.69.final_new	near LTR block	I7I48_11699					0.00656601210790759	6.78017573936154e-06	2.45347639418326e-08	1.77e-10	0.00195627442741717	3.38325346847989e-05	0.00947533042326476	3	#17cfbb	1.0	0.380170661397954	0.714019138256972	1.0070955599977	-0.7715380848299598	1.1085825831042	-0.577331399857627	0.373563680592284
GENE248X	ucsf_hc.01_1.G217B.12225		elongation factor 1-beta	HISTO_ZZ.Contig127c.Fgenesh_histo.142.final_new	near LTR block	I7I48_11887					0.0590032192842626	0.00122932864692955	2.5196086538015e-08	1.14e-06	0.000301707963973808	0.000174355634918096	0.154807431493165	3	#17cfbb	1.0	0.391055626361691	0.677036641121008	1.57259235367151	-0.6588924660855066	1.78118451162332	-0.771458818654741	0.302301861448631
GENE249X	ucsf_hc.01_1.G217B.07435	TPI1	triosephosphate isomerase	HISTO_LF.Contig359.eannot.2080.final_new		I7I48_00545					0.000569242176822685	1.42755977386719e-05	8.73047938236136e-07	1.37e-09	0.0111211663924505	0.00404341875152384	0.00839109702571267	3	#17cfbb	1.0	0.61394172285272	0.806301858892374	0.940713073725805	-0.95272943327861	0.791151376832733	-0.416397973673631	0.453348570971492
GENE250X	ucsf_hc.01_1.G217B.11575		phospho-2-dehydro-3-deoxyheptonate aldolase	HISTO_ZY.Contig518.eannot.1178.final_new		I7I48_10469					9.12180054299712e-06	7.66744515696481e-08	5.47048631300113e-11	2.48e-16	0.000991933833362945	0.304865297061723	0.00333572212715382	3	#17cfbb	1.0	0.868000626615708	1.15835005114397	1.73865743716993	-1.3550002529087983	1.2723173062374	-0.143615115857092	0.523331715949829
GENE251X	ucsf_hc.01_1.G217B.06454	CCT4	T-complex protein 1 subunit delta	HISTO_JG.Contig206.genewise.28.final_new		I7I48_05540					0.000582104821039507	3.29092991522049e-07	4.65814832107687e-07	6.32e-10	0.0113602898838503	0.00621844222201406	0.0129421344346906	3	#17cfbb	1.0	0.390064569933078	0.684597614316268	0.62339655196774	-0.49252104794468643	0.730062858446557	-0.250880337499389	0.269734507262668
GENE252X	ucsf_hc.01_1.G217B.10825		T-complex protein 1 subunit eta	HISTO_ZT.Contig181.eannot.1623.final_new		I7I48_06552					0.000204108368287453	2.86586454449649e-07	2.8144361231322e-08	8.77e-07	0.0350357206493032	0.0364633584522472	0.00116213499889304	3	#17cfbb	1.0	0.372954698338593	0.593386273056023	0.646513742134458	-0.4063255828614965	0.598270119276266	-0.162581206659422	0.33000299558277
GENE253X	ucsf_hc.01_1.G217B.06390		phosphoglucomutase	HISTO_JG.Contig206.eannot.1576.final_new		I7I48_05606					0.00221084520549203	1.90719397550325e-06	2.31867750675851e-06	6.67e-14	0.00202902143191854	0.000143845913508864	0.0502669407017551	3	#17cfbb	1.0	0.381729780935	0.683990782480259	0.634478811180291	-0.7736514326198017	1.15007579074625	0.43664722309526	0.24116231537941
GENE254X	ucsf_hc.01_1.G217B.12203		succinyl-CoA ligase alpha-chain	HISTO_ZZ.Contig127c.eannot.1562.final_new	near LTR block	I7I48_11865					5.02447226148882e-05	6.7820604504412e-06	3.26013393539457e-07	4.76e-07	0.0393879278025824	0.0109653591927283	0.049230395872973	3	#17cfbb	1.0	0.579492391304041	0.671808573220567	0.731375130660727	-0.7090647975399069	0.658009366969661	0.37224116313523	0.312576965376418
GENE255X	ucsf_hc.01_1.G217B.09482		C-1-tetrahydrofolate synthase	HISTO_ZL.Contig1161c.Fgenesh_histo.131.final_new		I7I48_09467	Ryp1_ChIP				2.06937450387799e-06	1.51544505256022e-08	1.00140738161843e-11	1.68e-10	0.000591972645431059	0.568911606743081	0.00240474361979707	3	#17cfbb	1.0	0.750528572906602	1.01049084854361	1.42925897830952	-0.7544648810048028	1.85845231230407	0.0671106503002363	0.435223370219417
GENE256X	ucsf_hc.01_1.G217B.05523	CPA1	carbamoyl-phosphate synthase subunit arginine-specific small	HISTO_GY.Contig460-snap.77.final_new		I7I48_05063	Ryp1_ChIP				0.000674676998267039	1.90375273336646e-06	4.56675486640017e-07	2.14e-04	0.00543924727923715	0.283070901471005	0.00581875924374782	3	#17cfbb	1.0	0.490367821517339	0.769117775854252	0.799854829854234	-0.6480952899780485	1.19217775288619	-0.121232731379346	0.399008065755126
GENE257X	ucsf_hc.01_1.G217B.01293	SUI2	eukaryotic translation initiation factor 2 alpha subunit	HISTO_BP.Contig459.Fgenesh_histo.122.final_new		I7I48_04426					0.0122146731105784	6.80249373687543e-05	7.35143532222891e-06	3.01e-04	0.00273884826236244	0.00727662834504679	0.0823912329956825	3	#17cfbb	1.0	0.391077911727283	0.668394312548227	0.762641143742442	-0.3663851917356946	1.24873550155643	-0.374368191751556	0.280134130916814
GENE258X	ucsf_hc.01_1.G217B.11141		glycyl-tRNA synthetase			I7I48_02851					0.000213090972123134	1.05573265743404e-06	5.10351628879213e-07	6.81e-02	0.00329624495192792	0.0380548814409561	0.0216985408070682	3	#17cfbb	1.0	0.430924677073282	0.626236942932326	0.616923453687217	-0.17487898582249348	1.19784367948025	-0.188688879225309	0.253244563550274
GENE259X	ucsf_hc.01_1.G217B.10105		aspartyl-tRNA synthetase Dps1	HISTO_ZT.Contig1089.eannot.1661.final_new	near LTR block	I7I48_06326					3.16350061053137e-06	1.2654822341891e-08	1.31525130088711e-09	5.03e-08	0.000395779515139671	0.605029734050262	0.0184755372780461	3	#17cfbb	1.0	0.585173685761634	0.813202289606188	0.853735600123856	-0.4014127010107725	1.49715450281006	-0.0463582461356697	0.252006742392269
GENE260X	ucsf_hc.01_1.G217B.09764	BAT2	branched-chain amino acid aminotransferase	HISTO_ZL.Contig1161d.fgenesh_plus.41.final_new		I7I48_06812					1.44514546158369e-05	1.68770718290941e-08	1.811357374133e-07	4.02e-02	0.00661418255399634	0.942765855302582	0.000193701928721116	3	#17cfbb	1.0	0.78924441813528	1.21715288414047	0.949588333103709	-0.3953826250166907	0.951581398279918	-0.00944227733349567	0.662193877593089
GENE261X	ucsf_hc.01_1.G217B.09518	SUI3	eukaryotic translation initiation factor 2 beta subunit	HISTO_ZL.Contig1161c.Fgenesh_histo.32.final_new		I7I48_09503					2.61979863046517e-05	2.28363125301347e-07	3.08380591299021e-06	5.46e-02	0.0253701544948802	0.538346845974067	0.00554801817102653	3	#17cfbb	1.0	0.761186645641892	1.02261363860415	0.785844352122185	-0.22020552075208996	0.694484530073884	0.0792855969586199	0.453859544450859
GENE262X	ucsf_hc.01_1.G217B.01081		acyl-RNA-complex subunit	HISTO_BP.Contig459.Fgenesh_histo.152.final_new	near LTR block	I7I48_04214					6.49890281930438e-06	2.15618987905859e-08	1.98086594173585e-05	2.94e-04	0.00682915720995438	0.241122690940079	0.00279410903848036	3	#17cfbb	1.0	0.932096324190709	1.3198358248719	0.733743267543317	-0.3494487302346609	0.980420670544726	0.16613778768504	0.560806608465632
GENE263X	ucsf_hc.01_1.G217B.12011		mannose-1-phosphate guanylyltransferase	HISTO_ZZ.Contig127b.Fgenesh_Neurospora.67.final_new	near LTR block	I7I48_11671					0.00017365703147593	7.52296767366824e-09	1.24950745207995e-06	1.28e-02	0.016875275382147	0.00985798040379048	0.00111100396912598	3	#17cfbb	1.0	0.445180122353241	0.907136245522023	0.585586473608828	-0.20357736560291556	0.690282188769141	0.239266701143011	0.390579658970085
GENE264X	ucsf_hc.01_1.G217B.01572		fungal specific transcription factor domain-containing protein	HISTO_DA.Contig93-snap.89.final_new		I7I48_08593					0.12631601637057	0.00047801225176449	3.45640784179493e-09	2.94e-14	3.16737685377828e-05	1.42195748050143e-05	0.327500924600058	3	#17cfbb	1.0	0.417707603749729	0.986286335123801	1.97398696930963	1.2817135213727857	2.77688414695786	-1.27482310981161	0.317430257971148
GENE265X	ucsf_hc.01_1.G217B.01292	YVC1	vacuolar cation channel	HISTO_BP.Contig459.Fgenesh_histo.121.final_new		I7I48_04425					0.0174548889780449	0.000101126708701557	1.16088040768525e-07	6.32e-14	3.96216179930293e-05	0.00014415269149414	0.316253939740572	3	#17cfbb	1.0	0.781118670469726	1.35230648268569	1.93532138603243	1.7527939296552175	2.66264685458915	-1.38552131875839	0.428060241987183
GENE266X	ucsf_hc.01_1.G217B.09023		polyamine transporter 3	HISTO_ZL.Contig1158-snap.1.final_new		I7I48_01667					1.47231981263226e-05	5.79460807774724e-08	2.52724675478723e-08	3.37e-12	0.000145626953781877	1.09484209701158e-06	0.00185225641257208	3	#17cfbb	1.0	0.913418446724474	1.30543745618915	1.21031923993674	1.8781058299088345	2.46845288825643	-1.10881363534319	0.718052900432308
GENE267X	ucsf_hc.01_1.G217B.09705		hypothetical protein	HISTO_ZL.Contig1161d.Fgenesh_Aspergillus.112.final_new	near LTR block	I7I48_09690					0.35046902189141	0.00872933169908943	6.04981820215656e-09	6.07e-09	0.000104769490642274	4.57077372088555e-08	0.618938108152377	3	#17cfbb	1.0	0.324332835408489	0.869235134850287	2.31897922176274	1.0684748291417532	3.328919559911	-2.2228406776267	-0.227877983345983
GENE268X	ucsf_hc.01_1.G217B.10020		tryptophan dimethylallyltransferase	HISTO_ZL.Contig658.Fgenesh_histo.49.final_new	near LTR block	I7I48_01393					0.0466148847789661	0.00163916234022628	7.59984257561933e-06	2.23e-09	7.77529972412865e-06	1.15271128586623e-08	0.0787769289161088	3	#17cfbb	1.0	0.494506011068482	0.799826170065598	1.14320987272536	0.9687472140727444	4.44768387499094	-2.03656549532855	0.5483208619615
GENE269X	ucsf_hc.01_1.G217B.02234		hypothetical protein	HISTO_DM.Contig93.Fgenesh_Aspergillus.15.final_new		I7I48_07623					0.24424814940973	2.26177595323865e-05	4.68940286331379e-13	9.74e-09	2.57467201209233e-05	1.22997171909019e-07	0.486914569919616	3	#17cfbb	1.0	0.195381892491075	0.796425546485614	2.04096525107434	0.99829528858857	3.49901375947301	-1.05776445045624	0.13672057214534
GENE270X	ucsf_hc.01_1.G217B.00365		hypothetical protein	HISTO_AS.Contig189-snap.3.final_new	in LTR block	I7I48_11213					0.00951780309695949	0.000130452638110368	4.42739021789497e-14	3.12e-10	1.54049916346739e-05	1.36396504010024e-06	0.00554801817102653	3	#17cfbb	1.0	0.450472299668581	0.714633130088123	2.37912572784444	1.2581868623680232	3.65269861812867	-1.00644192476192	0.575838502873398
GENE271X	ucsf_hc.01_1.G217B.09876		hypothetical protein	HISTO_ZL.Contig1161e.eannot.1225.final_new	near LTR block	I7I48_11173					0.0488566281080215	0.00996063214642483	1.28693323256597e-16	1.83e-07	5.48033788716681e-06	0.137516804064343	0.898159817741342	3	#17cfbb	1.0	0.477608569819517	0.623787854337159	5.03343669154472	3.2070492601859377	9.39760811452874	-0.38394782694764	-0.0544657232623735
GENE272X	ucsf_hc.01_1.G217B.05066		hypothetical protein	HISTO_GL.Contig59.Fgenesh_Aspergillus.40.final_new	near LTR block	I7I48_10841					0.000352832950336571	2.6986316225445e-05	3.08726422866599e-08	1.15e-03	5.24114843711986e-05	0.552644236981582	0.524615950956922	3	#17cfbb	1.0	0.483655449935353	0.600757130261518	0.838258695294674	0.42396968878599084	3.28461806486581	-0.0796568326448819	0.1079176334734
GENE273X	ucsf_hc.01_1.G217B.00218		MARVEL domain-containing protein	HISTO_AL.Contig317.Fgenesh_histo.153.final_new		I7I48_01188					0.00306244194599645	2.30861664648564e-05	1.05616617943301e-09	2.33e-03	1.54049916346739e-05	0.103512901197147	0.163356166801903	3	#17cfbb	1.0	0.463901438549953	0.731081535631034	1.22324860067264	0.6722917744974066	4.89257135356062	0.232036697128094	0.228528333709011
GENE274X	ucsf_hc.01_1.G217B.07924		hypothetical protein	HISTO_LG.Contig392.eannot.1788.final_new		I7I48_03611					4.11533725247032e-07	0.00091328979465344	5.94677361304988e-15	5.72e-02	5.48033788716681e-06	0.857821916237592	0.0401483201230831	3	#17cfbb	1.0	1.65772270279699	0.887227496499883	3.97901658727802	0.43827771319663944	12.411346488133	0.0508322389282831	0.628197426647521
GENE275X	ucsf_hc.01_1.G217B.01466		hypothetical protein	HISTO_DA.Contig93.Fgenesh_Aspergillus.198.final_new		I7I48_08701					0.000746129844142051	8.29238266803801e-06	6.29482382129402e-08	4.16e-08	1.54049916346739e-05	0.0748816097583137	0.00726422625196709	3	#17cfbb	1.0	0.623221807702953	0.904530282039784	1.10915825951013	0.983492498371139	4.30091551822956	-0.300921534207231	0.553759885694975
GENE276X	ucsf_hc.01_1.G217B.01697		hypothetical protein	HISTO_DA.Contig93-snap.174.final_new	near LTR block	I7I48_08468					0.000322499528411519	2.63520432662072e-05	7.97482928569299e-08	4.34e-03	3.35089574389246e-05	0.278894748942618	0.0203312843142979	3	#17cfbb	1.0	0.642874528043008	0.787873813145668	1.03754687366771	0.4668049755665827	3.84935615805916	-0.198959106951033	0.507090218043803
GENE277X	ucsf_hc.01_1.G217B.11868		FAD binding domain-containing protein	HISTO_ZZ.Contig127a.Fgenesh_histo.78.final_new	near LTR block	I7I48_11526					5.3348862637565e-05	0.000988869498289524	1.62625589236201e-12	7.87e-03	0.000134162386755562	0.0155578373052774	0.0007071311138603	3	#17cfbb	1.0	0.61035816206078	0.461245694230104	1.55244961605205	0.9896572467653877	4.52130382345089	0.405179207675202	0.656048074727517
GENE278X	ucsf_hc.01_1.G217B.11800		hypothetical protein	HISTO_ZZ.Contig127a.eannot.1424.final_new	in LTR block	I7I48_11458					0.006476038069067	0.00330569329117202	9.9186899476549e-08	1.75e-04	2.34639929225839e-05	0.831184519514142	0.119947426685751	3	#17cfbb	1.0	0.673378704594383	0.72320794779358	1.47491313126763	0.9599552911973666	4.8665476729442	0.0656577756782162	0.52294171128984
GENE279X	ucsf_hc.01_1.G217B.09614		hot dog superfamily domain-containing protein	HISTO_ZL.Contig1161d.Fgenesh_histo.55.final_new		I7I48_09599					2.15007483602577e-06	6.03055161708961e-07	2.58688234098339e-10	7.71e-12	6.8385929747754e-06	0.14544719112635	0.0108576826326667	3	#17cfbb	1.0	0.898457591442331	0.956370838891665	1.35352980446159	1.0948110337578512	4.9379779763208	0.243723585533771	0.492329212488108
GENE280X	ucsf_hc.01_1.G217B.10508		hypothetical protein	HISTO_ZT.Contig174.eannot.1417.final_new		I7I48_06071					7.86740054118615e-05	5.32359364847794e-06	3.02012999750703e-09	4.80e-04	1.5594323223071e-05	0.136380693748962	0.00150752771133894	3	#17cfbb	1.0	0.737143938658192	0.8948780470699	1.27704595946388	0.6754143604963613	4.2052817103662	0.284707867021246	0.716839704732944
GENE281X	ucsf_hc.01_1.G217B.10002		no significant blast hit	HISTO_ZL.Contig658.Fgenesh_Neurospora.81.final_new		I7I48_01412					0.00239742677038212	6.58298231850256e-05	4.31447973513606e-08	1.33e-07	0.000331753422970414	0.000835604769673001	0.0512502175784977	3	#17cfbb	1.0	0.460820489127234	0.652651756890393	0.955203266420647	1.105503067885207	2.81978442670141	-0.5273789702448	0.346057541822331
GENE282X	ucsf_hc.01_1.G217B.09887		hypothetical protein		near LTR block	I7I48_11184					0.00130311720426106	6.5750892481757e-05	0.0037017122155634	5.45e-06	0.000728771376444558	0.131915497597984	0.111568684792636	3	#17cfbb	1.0	0.745020386012542	0.972747157154008	0.592326650124103	0.9598994942268091	2.09220399301501	-0.325735450768967	0.412388722581315
GENE283X	ucsf_hc.01_1.G217B.01713		hypothetical protein	HISTO_DA.Contig93.Fgenesh_histo.14.final_new	near LTR block	I7I48_08451					0.00588325379385861	8.95176610681751e-06	7.07690621412585e-05	8.00e-10	5.48033788716681e-06	0.0728502557660314	0.0700436977242062	3	#17cfbb	1.0	0.791958899344629	1.42745991901347	1.10298791411968	2.4992802431851833	6.42588503700095	0.562421241347058	0.601376512693905
GENE284X	ucsf_hc.01_1.G217B.10396		hypothetical protein	HISTO_ZT.Contig1128f-snap.21.final_new		I7I48_05848					0.000538688209549111	0.000423255309304694	2.95222977536513e-06	2.29e-12	6.11066151122365e-06	0.140879926939735	0.059313648662673	3	#17cfbb	1.0	1.53118506394435	1.53158274926845	2.06998528753295	3.7560107002226277	8.4763624317378	0.755236343404655	0.973106287385051
GENE285X	ucsf_hc.01_1.G217B.06238		vacuolar H+/Ca2+ exchanger	HISTO_HS.Contig68.eannot.2141.final_new		I7I48_06935					8.71128882179903e-06	4.75848465452795e-05	5.19300115307123e-07	5.62e-09	7.37506637310033e-05	0.527870228400017	0.0158239089865032	3	#17cfbb	1.0	1.01539743840443	0.877189331054804	1.07838903319243	1.6983819956833275	4.24767601651921	0.155986471094215	0.661891772043979
GENE286X	ucsf_hc.01_1.G217B.04675		hypothetical protein	HISTO_GI.Contig382.eannot.1308.final_new	in LTR block	I7I48_02704					0.837048388675474	0.00221880276239962	1.97717671349727e-10	6.28e-02	0.0013533021687538	0.00632740087716843	0.723861948826048	3	#17cfbb	1.0	-0.0534180335948422	0.694215302457634	2.07830499960545	0.39474863704100227	1.8078943327222	-0.600948236321265	-0.111617642018649
GENE287X	ucsf_hc.01_1.G217B.11341		hypothetical protein	HISTO_ZU.Contig65-snap.160.final_new		I7I48_03052					0.00070240118910111	9.91561363666463e-05	3.40809652231021e-16	7.00e-01	0.000152893708755051	0.656416545112487	0.156648651523155	3	#17cfbb	1.0	0.497370915772986	0.595351736457419	2.76795593084953	-0.06098940412911834	2.86184828414588	0.0624599240684152	0.225301883504727
GENE288X	ucsf_hc.01_1.G217B.09674		hypothetical protein			I7I48_09659					0.064159973579148	0.00329060435142279	1.30422518978591e-08	1.50e-01	0.00304136734640911	0.719760045327564	0.838625568311931	3	#17cfbb	1.0	0.388147819757332	0.627648562221614	1.44094362822262	-0.20431173823671012	1.60961308601125	0.0812821205258532	0.0649848665733472
GENE289X	ucsf_hc.01_1.G217B.08545		asparagine-rich zinc-finger protein	HISTO_ZL.Contig1131.Fgenesh_histo.32.final_new	in LTR block	I7I48_10056					4.13772582137131e-08	1.29490942320117e-06	5.63495967869913e-18	5.29e-08	2.94336840663362e-05	0.735066125382348	0.0541286117427106	3	#17cfbb	1.0	0.786291843065624	0.601288671448062	2.88846490725254	0.6953084120087248	2.75996716146427	0.0339267520435502	0.219982467642552
GENE290X	ucsf_hc.01_1.G217B.03268		WSC domain-containing protein	HISTO_DY.Contig31.eannot.1363.final_new		I7I48_03420					0.0093231241284613	0.00123834429269921	1.48199256269908e-14	7.33e-15	0.000100802739043436	0.868173317797916	0.374225570203386	3	#17cfbb	1.0	0.567003150676773	0.719540816966982	3.10526536053099	1.4470699765405532	2.65846997663613	-0.0400098097959765	0.249410097402316
GENE291X	ucsf_hc.01_1.G217B.01811		hypothetical protein	HISTO_DA.Contig93.Fgenesh_histo.235.final_new		I7I48_08352					8.75733273533215e-07	1.01371926266601e-06	3.56309609766188e-17	5.51e-11	1.41080582075867e-05	0.00561191333066127	0.0160276089314492	3	#17cfbb	1.0	1.27300858169493	1.22623147243636	4.46879948341493	1.6269621585157508	4.02982600417661	-0.620798828540928	0.633017639467415
GENE292X	ucsf_hc.01_1.G217B.00088		C-terminal Left-handed parallel beta-Helix (LbH) domain-containing protein	HISTO_AL.Contig317.Fgenesh_Aspergillus.3.final_new		I7I48_01318					0.0223757807619234	0.000675061056945172	5.50327121693944e-10	5.41e-10	0.00123341834249898	0.19615017288789	0.137256293392574	3	#17cfbb	1.0	0.426036145533979	0.664206943084495	1.5368508171934	0.8453347931471678	1.83237323516847	-0.265743981793344	0.365846442832462
GENE293X	ucsf_hc.01_1.G217B.02493		phosphatidyl synthase	HISTO_DM.Contig933.eannot.1580.final_new		I7I48_08067					0.00140174058809393	7.22774192506312e-07	1.65406052039753e-15	1.05e-13	1.975540312016e-05	0.022246820015344	0.0032532147573175	3	#17cfbb	1.0	0.571885264442685	1.05633122552753	3.2503718108147	2.1073593458295785	3.65038093335923	0.414628661297537	0.598642669197954
GENE294X	ucsf_hc.01_1.G217B.01762		annexin	HISTO_DA.Contig93.Fgenesh_histo.118.final_new		I7I48_08402					0.000714748361217838	0.000788804239274268	1.71614385679095e-11	7.14e-05	0.00023447732497121	0.533867038953688	0.0678623228929212	3	#17cfbb	1.0	0.688775365418716	0.675763977757555	1.92326646760416	0.9519633892487563	2.21388667115756	0.119187936823562	0.391608780676836
GENE295X	ucsf_hc.01_1.G217B.01171		hypothetical protein	HISTO_BP.Contig459.eannot.1465.final_new		I7I48_04303					1.25880389029816e-08	2.52908204808152e-09	3.41631001124957e-15	1.47e-16	6.11066151122365e-06	0.0103973083217724	0.000827163840512243	3	#17cfbb	1.0	1.76880146372252	1.84356833457903	3.96653159780312	2.2775108006974274	4.8098873216104	0.573121233129654	0.832749583899974
GENE296X	ucsf_hc.01_1.G217B.10164		hypothetical protein	HISTO_ZT.Contig1089.Fgenesh_histo.63.final_new		I7I48_06267					0.205240565508915	0.0310627845245318	5.42276581061035e-06	5.45e-07	0.00146019976305246	0.762923438954714	0.298859390075181	3	#17cfbb	1.0	0.714270741023992	1.15650618120393	2.46225576763184	1.6279559598340028	3.12848622923567	0.207760341211064	0.76109014999963
GENE297X	ucsf_hc.01_1.G217B.04471		CFEM domain-containing protein	HISTO_GI.Contig363.Fgenesh_Aspergillus.64.final_new	near LTR block	I7I48_00820					1.16745839107616e-08	1.27759300434328e-07	2.74313755713568e-14	5.83e-06	0.00014285389751364	0.0323781363527598	3.25307782514432e-05	3	#17cfbb	1.0	1.68870736086657	1.35584696934753	3.21281308537951	0.9298936761887296	2.88169622521246	0.468269652222303	1.13938536602786
GENE298X	ucsf_hc.01_1.G217B.10272		hypothetical protein	HISTO_ZT.Contig1089.Fgenesh_histo.9.final_new		I7I48_06158					4.21769942019534e-05	0.000189741489081979	2.76052662577326e-12	2.45e-05	0.000206171585109452	0.0620728841970714	0.000556138903782202	3	#17cfbb	1.0	0.925247731809756	0.804342442500522	2.20389240873762	0.800834048487271	1.75972350690804	0.346247935179727	0.767576122948897
GENE299X	ucsf_hc.01_1.G217B.10711		aspartyl protease	HISTO_ZT.Contig181.Fgenesh_Neurospora.41.final_new		I7I48_06666					6.27941466765865e-06	1.55222927309957e-06	9.34310136884822e-15	9.06e-08	0.00106221428433194	0.00854406196036698	0.000228075788734497	3	#17cfbb	1.0	0.766775933955173	0.832432711979508	2.16832787558056	0.7621810396076736	2.05195533895361	0.39905524176057	0.671475499086564
GENE300X	ucsf_hc.01_1.G217B.06307		hypothetical protein	HISTO_JF.Contig157.Fgenesh_Aspergillus.34.final_new	near LTR block	I7I48_01001					0.000132407518394819	5.08158568320284e-06	9.74303218475545e-13	6.29e-06	0.000176427375809613	0.125542880132834	0.00183237719280606	3	#17cfbb	1.0	1.83543810969425	2.28772101596355	5.03979500952664	1.2971344007787922	5.47735205383518	0.746495029457445	1.53270318862835
GENE301X	ucsf_hc.01_1.G217B.10327		PRO41 protein	HISTO_ZT.Contig1089.eannot.1654.final_new		I7I48_06103					2.06025784441195e-06	2.73505688102279e-08	1.34788930748586e-13	1.96e-04	0.000600374355382573	0.383942151481762	0.0120944991606124	3	#17cfbb	1.0	1.28152602305835	1.65046089141612	2.84370635884836	0.9933654694442821	2.64866911891638	0.217563963622582	0.694120017532128
GENE302X	ucsf_hc.01_1.G217B.08760		hypothetical protein	HISTO_ZL.Contig1131.Fgenesh_histo.27.final_new		I7I48_01932					1.99440867843866e-09	2.85975170224541e-08	1.65406052039753e-15	7.63e-03	0.000319596744559979	0.0677185702306337	0.00953723108270054	3	#17cfbb	1.0	2.81394210335746	2.24394621895004	4.98726175385648	1.6609525185665392	5.07365381143098	0.72603386548171	1.03410274487373
GENE303X	ucsf_hc.01_1.G217B.08956	MSB2	probable mucin family signaling protein Msb2	HISTO_ZL.Contig1131-snap.217.final_new	in LTR block	I7I48_01734			Ryp3_ChIP		0.031975073787928	0.564813147662751	4.78340968729167e-09	8.02e-02	5.53728051282381e-05	0.939149197816184	0.0258999473192061	3	#17cfbb	1.0	0.595581246462928	0.172923210657804	2.08239982253378	0.39116046933276954	2.34153791557967	-0.0198950483527591	0.629864346138604
GENE304X	ucsf_hc.01_1.G217B.02909		acetamidase	HISTO_DM.Contig940-snap.22.final_new		I7I48_08140	Ryp1_ChIP				0.000115217798778002	6.99882250215352e-06	5.7069648301769e-14	6.91e-02	8.07371580893933e-05	0.0020915552972915	0.00067053126652696	3	#17cfbb	1.0	0.522377883553276	0.645061122945328	1.89215571560111	0.2472518019374381	2.3317917492006	0.463666103450949	0.573511300231107
GENE305X	ucsf_hc.01_1.G217B.11908		hypothetical protein	HISTO_ZZ.Contig127b.Fgenesh_histo.84.final_new	near LTR block	I7I48_11568					4.78362140280317e-05	4.74985764992088e-06	1.91069538581855e-13	7.68e-03	0.000232600046194323	0.000454900412414771	0.00198998905522071	3	#17cfbb	1.0	0.627782094892175	0.729388726498256	2.05174589257149	0.3394078870696433	2.48905398648461	0.519081908820106	0.489705077191144
GENE306X	ucsf_hc.01_1.G217B.07390		GAL4-like Zn2Cys6 binuclear cluster DNA-binding domain-containing protein	HISTO_LF.Contig359.Fgenesh_histo.253.final_new		I7I48_00500			Ryp3_ChIP		0.000559289925607105	0.00030265346437195	4.28847034785299e-11	1.44e-02	0.000877791729070997	0.0258026417131877	0.255221538345138	3	#17cfbb	1.0	0.724007014696352	0.762973671476858	1.87173539492559	0.4181823691450592	2.63074577409733	0.521660179294115	0.289710574791725
GENE307X	ucsf_hc.01_1.G217B.01172		DENN domain-containing protein	HISTO_BP.Contig459.eannot.1472.final_new		I7I48_04304					1.32542469029534e-06	4.60351776042472e-09	7.38231528359182e-17	2.06e-08	6.11066151122365e-06	0.178551926556688	0.00376702703422799	3	#17cfbb	1.0	1.1079064118701	1.55004753143602	3.83015306894483	1.2561405487194257	4.55903527312726	0.236630585423315	0.595832917591339
GENE308X	ucsf_hc.01_1.G217B.03712		hypothetical protein	HISTO_ER.Contig17.Fgenesh_Aspergillus.85.final_new		I7I48_09779					4.11582114326247e-05	4.22929402041377e-06	6.19344140371987e-13	1.46e-04	0.000714479768186761	0.538946568067097	0.0243169563021854	3	#17cfbb	1.0	1.09583375853906	1.27500758585501	2.79514579720995	0.8111833168529675	3.40297559086515	0.147807006453929	0.598184377636812
GENE309X	ucsf_hc.01_1.G217B.09613	TYR2	polyphenoloxidase	HISTO_ZL.Contig1161d-snap.1.final_new		I7I48_09598					3.74248388582831e-09	8.45624809091068e-09	1.13259870172063e-16	3.23e-02	5.48033788716681e-06	0.156965589952707	0.000559513153416604	3	#17cfbb	1.0	1.62070137460695	1.40677907404976	4.30870974372065	0.2815475251059242	5.76831645800766	0.240584434855623	0.726032988851329
GENE310X	ucsf_hc.01_1.G217B.07820		MFS transporter	HISTO_LG.Contig392.eannot.1695.final_new		I7I48_03715					4.57331755652791e-05	1.48206379734884e-06	6.4310211723517e-12	2.34e-01	1.97665588872994e-05	0.492140423178828	0.275070800884022	3	#17cfbb	1.0	1.81828979117778	2.26405366953262	4.74038609793237	0.5198153221989086	6.14942875076058	0.305184808979755	0.5353062095087
GENE311X	ucsf_hc.01_1.G217B.03106		hypothetical protein	HISTO_DU.Contig190.Fgenesh_histo.78.final_new	near LTR block	I7I48_12089					1.36899905986982e-05	1.34061293071929e-05	1.36081326631236e-12	1.14e-13	1.07491736869532e-05	0.0025647149589187	0.00834298204756085	3	#17cfbb	1.0	0.768216055330791	0.751289234176034	1.91055549803914	0.8914616460364961	3.74871411120526	0.516293329849149	0.475350482063826
GENE312X	ucsf_hc.01_1.G217B.03181		cat eye syndrome critical region protein 1	HISTO_DY.Contig31.eannot.1412.final_new		I7I48_03507					4.39718107422801e-05	0.000544599157334681	3.89227530408788e-13	2.56e-08	4.51976611574141e-05	0.00710826381650992	0.0165470249437846	3	#17cfbb	1.0	0.675033514787068	0.533686329236695	1.84261318699029	0.9147752960332861	4.22500296144954	0.482115246293404	0.456591849514937
GENE313X	ucsf_hc.01_1.G217B.03396		short chain alcohol dehydrogenase	HISTO_EA.Contig33-snap.50.final_new		I7I48_04559					0.00423265900812247	0.000681847191731442	5.04277255362414e-11	3.90e-04	6.11066151122365e-06	0.047626821191966	0.0265654323140379	3	#17cfbb	1.0	0.716851016788056	0.863363769233541	2.65498077340568	0.6942108707278081	5.50150208175358	0.577983479353513	0.68245257735041
GENE314X	ucsf_hc.01_1.G217B.10015	NIT88	PT repeat family protein, ribonuclease E domains, nitrosative stress-induced transcript	HISTO_ZL.Contig658.Fgenesh_Aspergillus.66.final_new		I7I48_01399					2.99345988249539e-05	6.03055161708961e-07	3.46356913180506e-16	4.49e-13	1.53729443847717e-05	0.0249368306530874	0.0112210382329232	3	#17cfbb	1.0	0.714527929803955	0.934928428332102	3.00752879376879	1.140467017608523	4.50182640817417	0.383020361441312	0.481718446609185
GENE315X	ucsf_hc.01_1.G217B.07693		hypothetical protein	HISTO_LG.Contig392.Fgenesh_histo.178.final_new	near LTR block	I7I48_03844	Ryp1_ChIP		Ryp3_ChIP		1.74630976953554e-06	5.49281068189558e-07	2.68695294073299e-14	8.83e-07	0.000240210086609554	0.594419638759272	0.00916502391326245	3	#17cfbb	1.0	0.577542847838023	0.608092965950564	1.53949465329876	0.5750334099146862	2.30993420937991	0.0507639356338521	0.293498763596294
GENE316X	ucsf_hc.01_1.G217B.11406		hypothetical protein		in LTR block	I7I48_03118					0.0306483814985265	0.000750946207254133	9.63795872156283e-09	3.16e-04	0.00186115169481963	0.855669400122503	0.280231315575536	3	#17cfbb	1.0	0.423473382332259	0.690378816455909	1.37755181743486	0.8182164146880335	2.40343346512432	-0.0380473306399889	0.259044243642434
GENE317X	ucsf_hc.01_1.G217B.06809		hypothetical protein	HISTO_KF.Contig597.Fgenesh_histo.105.final_new	in LTR block	I7I48_02472					0.0406740835634637	0.0469030737017648	1.80116517769463e-05	7.25e-02	0.00287041937344823	0.316702571612425	0.278586873294225	3	#17cfbb	1.0	1.08794578712092	1.03722911637793	2.21714479607275	0.7702238270486247	3.08660169738989	0.668500221620293	0.765065186501684
GENE318X	ucsf_hc.01_1.G217B.02618		regulator of G protein signaling (RGS) domain, cation transport protein domain	HISTO_DM.Contig933.Fgenesh_histo.117.final_new		I7I48_07942					2.85245634291497e-05	2.30007580371332e-06	3.56944565260575e-11	5.24e-03	0.000483404624729066	0.00381462118705873	0.00755756006537358	3	#17cfbb	1.0	0.853752392576636	1.00999236961456	1.72044097232411	0.6280961757461371	2.40953862616705	0.523605891695116	0.510734237705489
GENE319X	ucsf_hc.01_1.G217B.06808		hypothetical protein	HISTO_KF.Contig597.Fgenesh_histo.104.final_new	in LTR block	I7I48_02471					0.00506345450076005	0.000497655424931386	1.04008224951947e-07	9.75e-03	0.00163236425451615	0.0787030438430567	0.0701583178677429	3	#17cfbb	1.0	0.99484604252792	1.25359731765431	2.07775032948287	0.6540192142347372	2.92155826214056	0.764551271981409	0.780042893668414
GENE320X	ucsf_hc.01_1.G217B.01025		hypothetical protein			I7I48_04158					0.00910818396352963	0.00594381030170517	1.49884402694548e-07	5.82e-01	0.0144012875923745	0.0791040946233683	0.0552721835531483	3	#17cfbb	1.0	0.671818881591205	0.706501354708481	1.50105173700934	0.13647488250121392	1.77225504244509	0.565723868174153	0.639194855776696
GENE321X	ucsf_hc.01_1.G217B.00790		glutamyl-tRNA synthetase	HISTO_BP.Contig457.Fgenesh_Neurospora.181.final_new		I7I48_03922					3.03942606968466e-05	5.91522531690739e-06	2.60752856283988e-09	6.92e-01	0.0017050358748279	0.181127143565516	0.0375062346869137	3	#17cfbb	1.0	0.554402769072893	0.62312280317055	0.896890644041739	0.07359005773811936	1.33360255148651	0.156243009423223	0.282626500497346
GENE322X	ucsf_hc.01_1.G217B.02382	SEB1	C2H2 transcription factor	HISTO_DM.Contig93.Fgenesh_histo.29.final_new	near LTR block	I7I48_07472					5.26869993186635e-06	9.70037507019453e-06	4.69687530957571e-09	5.32e-01	0.00038946149817133	0.00800073350569558	0.00368297671069932	3	#17cfbb	1.0	0.830325089020942	0.763970901954464	1.14923841234181	-0.09732920669420145	1.5756109130814	0.357419856255595	0.462577935250534
GENE323X	ucsf_hc.01_1.G217B.06160		NADP-dependent malic enzyme MaeA	HISTO_HS.Contig68.Fgenesh_Aspergillus.58.final_new		I7I48_07015					8.93396705597581e-06	3.72065294663764e-08	5.81080615787881e-09	8.35e-01	0.000855665720034137	0.00994947966138456	0.00151040181561296	3	#17cfbb	1.0	0.487541687571341	0.692624428785511	0.700753834074929	-0.028669376445141198	1.47971112769964	0.219777770894981	0.333310065724285
GENE324X	ucsf_hc.01_1.G217B.07003	LCP5	U3 small nucleolar ribonucleoprotein Lcp5	HISTO_KF.Contig597-snap.114.final_new	near LTR block	I7I48_02669					0.0864533305290316	0.000305136495035813	7.18788585863761e-10	6.47e-01	0.00335519420329069	0.00200560276120082	0.487278335390427	3	#17cfbb	1.0	0.279206361945048	0.632008844441549	1.53127179643008	0.06831604243808136	1.04413721291431	0.531204158210682	0.135842074447162
GENE325X	ucsf_hc.01_1.G217B.09926		hypothetical protein	HISTO_ZL.Contig658.eannot.1242.final_new	near LTR block	I7I48_01488					1.92036382741262e-06	2.28363125301347e-07	2.60557003054639e-16	3.94e-06	0.000149739487568671	0.00467431653057607	0.000374540335589373	3	#17cfbb	1.0	0.9599554044718	1.08251223573466	3.02883004874157	-0.6919898492833579	2.38375262855403	0.464177230743069	0.673645477584638
GENE326X	ucsf_hc.01_1.G217B.07685	fadA	guanine nucleotide-binding protein alpha subunit	HISTO_LG.Contig392.eannot.1769.final_new	near LTR block	I7I48_03852					9.53347121455209e-05	2.02406523484637e-05	7.5518535549133e-11	2.25e-02	0.0013645403757718	0.525667180576313	0.0236015743277466	3	#17cfbb	1.0	0.638946354527001	0.709371811897888	1.47259593022398	0.293226076009057	1.34626709730104	0.08313822141863	0.347310378650323
GENE327X	ucsf_hc.01_1.G217B.03917		endo-1,3(4)-beta-glucanase	HISTO_FE.Contig19.Fgenesh_Aspergillus.226.final_new	near LTR block	I7I48_08881					3.80730896276419e-07	3.64508998711139e-09	4.69066406806412e-14	1.56e-02	7.77529972412865e-06	0.956783068300354	0.00120486606929927	3	#17cfbb	1.0	2.15919035101267	2.80933630564229	5.64411900345155	0.7778770599339669	4.9447101144646	0.0201836066370307	1.28637420487253
GENE328X	ucsf_hc.01_1.G217B.00664		histidinol dehydrogenase	HISTO_AZ.Contig47.eannot.1643.final_new	near LTR block	I7I48_00351					1.61243665591633e-07	6.07224820596883e-10	1.0926445080897e-13	4.69e-01	0.000473935922580981	0.154042432935071	0.0112653944112353	3	#17cfbb	1.0	0.689807481297418	0.954322588080798	1.4563414740717	0.18421870931700698	1.5134009440198	0.124844677674298	0.269178241716174
GENE329X	ucsf_hc.01_1.G217B.09427		hypothetical protein	HISTO_ZL.Contig1161b.eannot.1271.final_new		I7I48_09412					1.80724856541027e-05	9.8262625785174e-06	2.03534154020116e-09	1.53e-01	5.48033788716681e-06	0.0573917352034896	0.743495736839059	3	#17cfbb	1.0	3.05257317027148	2.94750637665574	5.53467721689052	0.6873045546760694	6.68111835778178	1.40039307171694	0.273894172235407
GENE330X	ucsf_hc.01_1.G217B.00189	MAS5	mitochondrial import protein MAS5	HISTO_AL.Contig317.Fgenesh_Neurospora.87.final_new		I7I48_01217					9.4374250683733e-06	1.08348372567085e-08	1.09648886397741e-11	8.69e-01	0.00247568239226724	0.000317579419192427	0.0309382265747451	3	#17cfbb	1.0	0.605678808604718	0.947195369319375	1.24362590740336	-0.018424656875218482	1.3135020333567	0.474660115021513	0.282807354002856
GENE331X	ucsf_hc.01_1.G217B.07686		hypothetical protein	HISTO_LG.Contig392.Fgenesh_histo.170.final_new	near LTR block	I7I48_03851					0.0326388068723025	0.0149872994896175	1.26949759193908e-05	3.38e-01	0.0225404567142026	0.206924240410385	0.716660672535133	3	#17cfbb	1.0	0.642225508452986	0.730949638315982	1.32573429865829	-0.18389314908052218	1.16579440064466	0.384268998914805	0.144728736303609
GENE332X	ucsf_hc.01_1.G217B.06503		DUF821 domain-containing protein	HISTO_JG.Contig206.Fgenesh_histo.165.final_new		I7I48_05490					0.000140952159301229	3.34266280683229e-05	7.84866216887328e-09	4.37e-03	0.0248876442719643	0.00022968311598233	0.466788980941357	3	#17cfbb	1.0	0.792341269278496	0.881485484216244	1.35191499663766	0.6064328423067936	0.844914012219502	-0.699437517687798	0.164668136005805
GENE333X	ucsf_hc.01_1.G217B.05070		hypothetical protein	HISTO_GL.Contig59.Fgenesh_histo.49.final_new		I7I48_10845					0.00259187468118845	0.000245319484095531	2.02576214664958e-09	2.22e-13	2.5048603340953e-05	0.0667165827007014	0.0621468450592767	3	#17cfbb	1.0	1.5842669289407	1.94498716776765	3.77328724629272	2.2070270120282425	3.1070332448081	-0.933043112548786	1.12379631122257
GENE334X	ucsf_hc.01_1.G217B.11220	SES1	seryl-tRNA synthetase	HISTO_ZU.Contig65.eannot.2038.final_new	near LTR block	I7I48_02930					0.00248518684060049	1.14363721534547e-05	1.05821469256632e-10	9.52e-07	0.000874205115488556	0.00285931736286959	0.0545127285023139	3	#17cfbb	1.0	0.533945262803033	0.851287257628697	1.81067921206328	0.5760705578326204	1.35975360277203	-0.470796349015828	0.344358467275899
GENE335X	ucsf_hc.01_1.G217B.10007		stomatin family protein	HISTO_ZL.Contig658.genewise.55.final_new		I7I48_01407					2.21581349142347e-07	1.32482396326891e-09	7.93397032979662e-12	5.54e-09	0.013990089080077	0.326521964740017	0.0004762768742913	3	#17cfbb	1.0	0.628353470933457	0.8536732320093	1.0063009215554	0.6766384563708454	0.698324425456629	0.0785975398142913	0.368781515588305
GENE336X	ucsf_hc.01_1.G217B.08877		prephenate dehydrogenase	HISTO_ZL.Contig1131.eannot.2129.final_new		I7I48_01816					0.000118229915658679	5.67071368785607e-09	6.25751806473567e-11	5.91e-07	0.011100251627767	0.859881978267044	0.185413527992904	3	#17cfbb	1.0	0.556716382149308	1.12789931738867	1.33986687356755	1.0205242657092577	0.753716056438312	0.0221726821463859	0.189353815179639
GENE337X	ucsf_hc.01_1.G217B.07898		GNAT family acetyltransferase	HISTO_LG.Contig392.fgenesh_plus.54.final_new		I7I48_03637					1.74630976953554e-06	1.90788300771197e-08	6.62653594786891e-09	1.81e-05	0.223588228168976	0.244929786927077	0.000519771284222654	3	#17cfbb	1.0	1.36268846236567	1.77506158492519	1.67745534045858	1.188580500071926	1.14063031292269	-0.301751470533494	1.13095103405003
GENE338X	ucsf_hc.01_1.G217B.02695		PEP phosphonomutase	HISTO_DM.Contig933-snap.109.final_new	near LTR block	I7I48_07864					1.2799812535954e-05	8.46914225155201e-08	3.35778428556689e-11	3.29e-02	0.005099511309184	0.527226407649463	0.000329211419866424	3	#17cfbb	1.0	1.39048792822373	1.90203211624359	2.70724482678306	0.4566178481688108	2.10985569222076	-0.193884256911626	1.3460835183144
GENE339X	ucsf_hc.01_1.G217B.05683		sterigmatocystin biosynthesis P450 monooxygenase StcS	HISTO_GY.Contig460-snap.165.final_new	near LTR block	I7I48_04901					4.5381313049107e-06	4.84896922506034e-07	7.39062300447596e-12	6.97e-01	0.00997290341128904	0.519355339781246	8.02673571555937e-05	3	#17cfbb	1.0	0.741371898198971	0.850885486952146	1.42629041792298	0.08020016213529517	1.16260172983567	-0.0927465998133417	0.753303434023718
GENE340X	ucsf_hc.01_1.G217B.09307		ribonucleoprotein	HISTO_ZL.Contig1161b.eannot.1366.final_new	near LTR block	I7I48_09292	Ryp1_ChIP	Ryp2_ChIP	Ryp3_ChIP		1.33996077643488e-05	3.2865067502848e-07	1.06520882711468e-13	2.34e-01	0.00233627310358338	0.773412198038139	0.000123205474825775	3	#17cfbb	1.0	0.793744962933252	1.01541940978466	2.10330914394037	0.21001952756530234	1.55718402506031	-0.0456206280550306	0.775791403476202
GENE341X	ucsf_hc.01_1.G217B.07579		polyamine transporter 1	HISTO_LF.Contig359.Fgenesh_histo.119.final_new		I7I48_00691					1.49717485390231e-05	1.26981925612143e-06	3.1851805100515e-10	1.13e-03	0.0550974358873474	0.717594923021553	0.000470167958909408	3	#17cfbb	1.0	1.30812297513383	1.52219943475132	2.24291451721603	0.6749010898913522	1.33179314330784	0.108164917062825	1.21764485415232
GENE342X	ucsf_hc.01_1.G217B.02124	TIM22	mitochondrial import inner membrane translocase subunit tim22	HISTO_DF.Contig537.eannot.1362.final_new		I7I48_03347					2.70370839136347e-05	2.72264679940016e-07	8.51043676181555e-11	3.54e-02	0.0197805506488019	0.451624339811413	0.00893362259248851	3	#17cfbb	1.0	0.739863220627402	1.01224644479834	1.45516685938306	0.2367087937818516	0.746968339244425	-0.119139399792376	0.491624566010533
GENE343X	ucsf_hc.01_1.G217B.08032		hypothetical protein	HISTO_LL.Contig1.Fgenesh_histo.10.final_new	in LTR block	I7I48_00052					0.000969478203405914	1.36474672503552e-06	4.73923678388117e-07	2.47e-02	0.0182741138287167	0.0196130523967675	0.00156525705342299	3	#17cfbb	1.0	0.492739894766651	0.838964502336895	0.835293105771041	0.32198871027050857	1.21242464573178	-0.315783059862025	0.540134966029534
GENE344X	ucsf_hc.01_1.G217B.00996		hypothetical protein	HISTO_BP.Contig457.Fgenesh_histo.137.final_new		I7I48_04130					8.36044396110648e-06	3.22314393941623e-08	4.26006826831906e-09	2.95e-07	0.000381435665387959	0.324983861785442	0.000499982814475775	3	#17cfbb	1.0	1.72741044147438	2.414474563528	2.40390445373089	1.3793668707485638	3.44389496253851	-0.333094839440011	1.43308798575362
GENE345X	ucsf_hc.01_1.G217B.02749	QDE2	QDE2 protein	HISTO_DM.Contig933.Fgenesh_Neurospora.42.final_new		I7I48_07810					0.00011702578050552	1.32956473906837e-07	4.2719715134525e-09	9.28e-02	0.00852168715083265	0.0486725173613375	0.00467344567926067	3	#17cfbb	1.0	0.430985166601936	0.685463430781958	0.799259588130852	0.18418247748852384	1.02366103887433	0.159785847611112	0.293007452402915
GENE346X	ucsf_hc.01_1.G217B.00942		tRNA-splicing endonuclease subunit sen34		near LTR block	I7I48_04076					5.33111358958767e-05	3.54093729353258e-07	6.10488858601524e-07	2.35e-02	0.00577752819909281	0.494408696531205	0.0712325897096643	3	#17cfbb	1.0	0.746305317325136	1.05884295697832	0.909713276516255	0.2318737943220624	1.21766599081906	-0.110266800628786	0.337136723808265
GENE347X	ucsf_hc.01_1.G217B.09468		hypothetical protein	HISTO_ZL.Contig1161c-snap.16.final_new		I7I48_09453					3.04211785423594e-06	1.35564149599114e-07	0.00654967750052882	9.00e-04	1.0	0.00738200753749989	0.000624104755017825	3	#17cfbb	1.0	4.82780647099595	5.64573654615526	2.1901259449118	1.3383013221276159		-2.26619846587221	3.53509109900897
GENE348X	ucsf_hc.01_1.G217B.08971		hypothetical protein	HISTO_ZL.Contig1131.Fgenesh_Aspergillus.181.final_new	near LTR block	I7I48_01719					2.9154078206039e-07	1.13334454005484e-09	0.000176452604668933	1.45e-04	3.59908982774114e-05	0.0861890769145725	8.75738107728348e-05	3	#17cfbb	1.0	1.97474455352516	2.67276892604084	1.09188371811772	-1.040060086763456	4.54446577307932	0.574758239189351	1.52105994648818
GENE349X	ucsf_hc.01_1.G217B.02253		class II Aldolase and Adducin N-terminal domain-containing protein			I7I48_07604					5.05726732034874e-05	2.86586454449649e-07	2.07459795718147e-09	8.83e-01	0.000277590534305257	0.0855530667699635	0.00034644668055463	3	#17cfbb	1.0	0.483343221166257	0.695867364475722	0.847644759522289	0.017730568387737032	1.90595382045446	-0.18980160523853	0.527086800426368
GENE350X	ucsf_hc.01_1.G217B.05105		GNAT family acetyltransferase	HISTO_GL.Contig59.Fgenesh_Aspergillus.5.final_new		I7I48_10880					0.000549115247816359	2.44622045294465e-06	0.000554348371869608	3.98e-01	0.000732547197771168	0.228671193276007	0.0873674473315582	3	#17cfbb	1.0	0.669944234207583	1.0250110944041	0.597447512635955	0.11417389009929126	1.84581152513789	-0.228260934066691	0.38560081229363
GENE351X	ucsf_hc.01_1.G217B.04443		hypothetical protein	HISTO_GI.Contig363.Fgenesh_histo.27.final_new		I7I48_00791					2.98729212472881e-05	7.49376457449563e-05	4.76350697366578e-05	5.60e-01	0.00138128424259378	0.0113703832699469	0.270355825044076	3	#17cfbb	1.0	0.752422096750832	0.69135969148173	0.640653030226851	0.09701840594603751	2.05612278949184	0.444037412652472	0.21173811373291
GENE352X	ucsf_hc.01_1.G217B.04781		hypothetical protein	HISTO_GL.Contig285.Fgenesh_histo.28.final_new		I7I48_11093					0.000108606162356388	1.92753946312794e-06	1.69764140863288e-06	2.13e-01	0.000122594596395479	0.132336965317466	0.341475075485018	3	#17cfbb	1.0	0.798806791797441	1.06797445310589	0.961960855932456	-0.25293398631977587	3.2721235524357	0.289546845017846	0.214480451515782
GENE353X	ucsf_hc.01_1.G217B.00820	ERG10	acetyl-coa acetyltransferase	HISTO_BP.Contig457.Fgenesh_histo.68.final_new		I7I48_03952					1.25729051421097e-06	1.32120305678265e-08	4.58761467829993e-09	4.17e-05	0.000102607264133816	0.199716382292556	5.3363802290214e-05	3	#17cfbb	1.0	0.631659802939246	0.807359292043812	0.789520844149054	-0.4050297045966499	2.30142918557578	0.109677636578151	0.507415979183225
GENE354X	ucsf_hc.01_1.G217B.04773		hypothetical protein	HISTO_GL.Contig285.fgenesh_plus.12.final_new		I7I48_11085					0.287041952256725	3.0809797723461e-06	2.2074601556758e-06	6.84e-20	0.0156177712696318	0.0382672905527091	0.0458395275294768	3	#17cfbb	1.0	0.143197777852495	0.747004137090725	0.679135140703522	1.8727400899796083	0.769433491099291	-0.286931191960596	0.330253472588786
GENE355X	ucsf_hc.01_1.G217B.03167		hypothetical protein		near LTR block	I7I48_11952					0.0127392113366341	0.0122114140964754	6.57415934803667e-05	1.86e-18	0.0200444791045744	0.710282547340519	0.254352560277262	3	#17cfbb	1.0	0.87816655071103	0.874767459464707	1.35814244229941	2.9698065317509035	1.46600602061298	-0.148589660066516	0.518656158739156
GENE356X	ucsf_hc.01_1.G217B.05784		uracil permease	HISTO_GY.Contig471.Fgenesh_Neurospora.27.final_new	near LTR block	I7I48_05226					0.00992865630284384	0.00630825864370663	0.00027756885267077	2.24e-22	0.253904870235071	0.00177927870038703	0.00818666410253191	3	#17cfbb	1.0	0.576660194083785	0.608575742702989	0.770517684207383	2.076863692261648	0.36278709975735	-0.755491406010981	0.745332875212769
GENE357X	ucsf_hc.01_1.G217B.07742		hypothetical protein	HISTO_LG.Contig392.eannot.1814.final_new		I7I48_03795					0.000274462962044997	2.46329901310994e-06	0.0259326157067615	1.66e-17	0.0134317363267161	0.000188544567182954	0.00335966294570938	3	#17cfbb	1.0	1.26315271772274	1.76963320984007	0.651185691575177	3.1401780992195736	1.17694478432962	-1.21255059807481	1.07965688611646
GENE358X	ucsf_hc.01_1.G217B.08903		hypothetical protein	HISTO_ZL.Contig1131.eannot.2137.final_new		I7I48_01790					0.958097597820757	0.00695410568322923	7.8715357005247e-07	4.67e-18	4.51976611574141e-05	1.03530370124273e-05	0.902849979172047	3	#17cfbb	1.0	-0.015943067402695	0.64377404210609	1.27061618756942	4.1568787356357895	3.24889996657999	-1.13301616215318	0.0441876851134193
GENE359X	ucsf_hc.01_1.G217B.10957		NAD binding oxidoreductase	HISTO_ZT.Contig181.genewise.118.final_new		I7I48_06419					0.368672502084605	0.0238091597603799	0.0295076376889595	1.12e-16	0.000170801933984666	0.740955280600695	0.0218442516979016	3	#17cfbb	1.0	0.592307366030323	1.35568195717407	1.19938093917733	5.124232035077101	4.53439239628456	-0.214730617493102	1.55867324503748
GENE360X	ucsf_hc.01_1.G217B.07760		hypothetical protein			I7I48_03777					3.70867030682789e-06	3.33667524100574e-06	8.10333758331285e-10	1.05e-18	0.0229143313856681	0.196008615550226	0.0025456698266848	3	#17cfbb	1.0	1.20240831911892	1.1845427162561	1.73846776772337	2.0923256386172824	0.991241281366424	-0.295294985623403	0.839759557613082
GENE361X	ucsf_hc.01_1.G217B.09293		acyl-CoA dehydrogenase	HISTO_ZL.Contig1161b.Fgenesh_Aspergillus.99.final_new	near LTR block	I7I48_09278	Ryp1_ChIP		Ryp3_ChIP		4.3177753730609e-05	8.74055262835605e-07	7.07402264941334e-10	1.27e-17	0.0283451907123748	0.163937948728325	0.0111625639030949	3	#17cfbb	1.0	0.734761571507119	0.963699738837594	1.3020301618505	1.737264514636206	0.845802744244143	0.246155376076569	0.515026924984385
GENE362X	ucsf_hc.01_1.G217B.11122		leptomycin B resistance protein	HISTO_ZU.Contig65.Fgenesh_Aspergillus.250.final_new		I7I48_02832					0.0302061659752364	0.0427134357942785	6.29985503347931e-05	7.44e-09	0.0251102829397923	0.680422127224175	0.00916502391326245	3	#17cfbb	1.0	0.739940393556632	0.68895878966813	1.3425979652273	1.6584271465463052	0.899463653045824	0.108735790298521	0.807408618894832
GENE363X	ucsf_hc.01_1.G217B.01021		glycolipid 2-alpha-mannosyltransferase	HISTO_BP.Contig457.Fgenesh_histo.217.final_new		I7I48_04154					0.00105618669545474	1.68770718290941e-08	3.07202671586767e-13	5.57e-23	0.00612181871998675	0.336639627587485	0.00659907083837497	3	#17cfbb	1.0	0.294895890812815	0.686939536375015	1.27585021335143	1.399095058968115	0.872455115470742	0.0704771296999054	0.250919585243067
GENE364X	ucsf_hc.01_1.G217B.11413		glyoxalase, conidia-enriched transcript	HISTO_ZU.Contig65.Fgenesh_histo.143.final_new	in LTR block	I7I48_03125					4.03677891423125e-05	0.000588844877492877	1.04050427148755e-10	8.89e-13	0.000624226120057424	0.47559046775373	0.0418455393322305	3	#17cfbb	1.0	0.830403033434287	0.648078798284233	1.62239822021873	2.025081755578536	1.69109525212082	-0.118340547419042	0.392349134746603
GENE365X	ucsf_hc.01_1.G217B.05248		MARVEL superfamily domain-containing protein	HISTO_GX.Contig297.Fgenesh_histo.5.final_new		I7I48_10206					0.00353062892701828	0.000200141432212531	2.54351527420464e-10	1.19e-12	0.00788959197013738	0.0115965849496673	0.00119086571600404	3	#17cfbb	1.0	0.52514126782879	0.703919201531201	1.52907352623727	1.2833049222432613	1.07779731723437	-0.378164192705248	0.606349156765919
GENE366X	ucsf_hc.01_1.G217B.03606		von Willebrand RING finger domain-containing protein	HISTO_EA.Contig33.Fgenesh_histo.39.final_new		I7I48_04770					1.22833477313891e-06	8.24111334329801e-06	3.3949893062117e-14	3.27e-08	0.000381995856253939	0.0177160969811287	1.16705427257332e-05	3	#17cfbb	1.0	0.983080299650827	0.840639783762139	2.29155076910091	1.2391284859650973	1.81322971368994	0.362797385120541	0.895414680350918
GENE367X	ucsf_hc.01_1.G217B.03221		C6 transcription factor	HISTO_DY.Contig31.Fgenesh_Aspergillus.1.final_new	near LTR block	I7I48_03467					7.21121213435039e-05	5.81882922710141e-05	3.30578924487347e-12	2.18e-09	0.0139237130380932	0.00231266516964158	0.0691045977766448	3	#17cfbb	1.0	0.646363377528702	0.652559081870123	1.62427161856235	0.934191363237421	0.844132654047576	0.480542235498354	0.296914983160671
GENE368X	ucsf_hc.01_1.G217B.09488		no significant blast hit	HISTO_ZL.Contig1161c.Fgenesh_histo.134.final_new		I7I48_09473	Ryp1_ChIP				0.000397849214066219	5.32720701150304e-05	3.73786786877064e-11	2.29e-15	0.00511105631260682	0.75041882161427	0.10749107852545	3	#17cfbb	1.0	0.937120118723915	1.10330278426825	2.33829387155904	1.6105205471780777	1.43907693490246	0.0866880419458922	0.477817256347735
GENE369X	ucsf_hc.01_1.G217B.03384	MET3	sulfate adenylyltransferase	HISTO_EA.Contig33.eannot.1696.final_new		I7I48_04547					0.240157605370476	0.0101588885750378	0.000124421831037495	3.11e-11	0.0432089502789637	0.0723034186478547	0.0609197346283093	3	#17cfbb	1.0	0.593111296470458	1.26927909634018	2.11058878841176	1.8612040765840092	1.65435586595359	0.838789454513467	1.05356616814439
GENE370X	ucsf_hc.01_1.G217B.02242		DUF1348 domain-containing protein	HISTO_DM.Contig93.fgenesh_plus.122.final_new		I7I48_07615					2.04606893287586e-05	4.16040529090679e-07	7.52712765245707e-12	1.20e-13	0.00350122533225251	0.00330104289904647	0.000224267155244074	3	#17cfbb	1.0	0.776541775112094	1.00930966652806	1.69651845193849	1.5547538435627586	1.32604090459661	0.553795989792512	0.79515687028471
GENE371X	ucsf_hc.01_1.G217B.06280		hypothetical protein	HISTO_IAH.Contig38.Fgenesh_histo.1.final_new		I7I48_09976					0.000746129844142051	8.3607584590537e-05	9.4778758250711e-08	7.00e-06	1.0	0.0351912311298078	0.0513582846823987	3	#17cfbb	1.0	0.660685137886407	0.801266518455995	1.14513262329817	1.0627203522872417		0.46622231250547	0.459459093325166
GENE372X	ucsf_hc.01_1.G217B.00700		methyltransferase	HISTO_BI.Contig285-snap.13.final_new	near LTR block	I7I48_12159					0.207993427611071	0.00470908937345573	0.00164983060396896	8.38e-09	1.0	0.853408777506225	0.466420909237333	3	#17cfbb	1.0	0.28326167548303	0.630286659631178	0.645478662419582	1.1140799085328685		0.044979415170384	0.211460928766297
GENE373X	ucsf_hc.01_1.G217B.05436	LSG1	large subunit GTPase	HISTO_GY.Contig460.Fgenesh_Aspergillus.57.final_new		I7I48_05150					0.000267785479623749	3.17204254822867e-08	4.97092249560308e-09	2.81e-21	0.00171331217394158	0.0193312858007561	0.0397209764556732	3	#17cfbb	1.0	0.350205111102091	0.684794282175877	0.676638025006628	1.3369176373997511	1.13598303403577	0.210588623078651	0.210413385763599
GENE374X	ucsf_hc.01_1.G217B.00251		hypothetical protein			I7I48_01154					4.98423294055153e-06	4.66319521466122e-06	6.0438345774718e-09	5.07e-19	0.000627498719190858	0.00426092937346504	0.0257845799435246	3	#17cfbb	1.0	0.724905650993948	0.713739945404536	0.969648401652356	1.8536807082156388	1.81881974251833	0.454919422530349	0.374938722665831
GENE375X	ucsf_hc.01_1.G217B.09820		hypothetical protein			I7I48_06755					2.81778506891802e-05	0.000338756859282054	3.05431773018365e-06	1.83e-11	0.0013247219513204	0.00745861960308535	0.00156525705342299	3	#17cfbb	1.0	0.770894318564753	0.616730375711658	0.799166909564796	1.6457934673124233	1.77030487272831	0.507367379369168	0.661909695412698
GENE376X	ucsf_hc.01_1.G217B.10655		no significant blast hit	HISTO_ZT.Contig174.Fgenesh_histo.81.final_new		I7I48_05923				Ryp4_ChIP	8.10850568216256e-07	7.15157320482955e-08	0.000280923119929409	6.28e-12	0.0164744002011392	0.0795688852838821	0.000437017362103591	3	#17cfbb	1.0	1.05656333031239	1.20509414044181	0.590849310392548	1.8863557037173133	1.2905153227511	0.304337229618189	0.746421349054991
GENE377X	ucsf_hc.01_1.G217B.02596		hypothetical protein			I7I48_07964					0.095299603396224	0.0333102260598238	0.0443545347301608	1.0	0.0472021381088007	0.585402492394476	0.0278579274084518	3	#17cfbb	1.0	0.96354487651286	1.2003083116921	1.02714399668579		1.69403818768958	0.340282440175666	1.40146795308598
GENE378X	ucsf_hc.01_1.G217B.12184		hypothetical protein			I7I48_11845					6.59744456610207e-05	0.000176517011621556	2.26332411248301e-08	1.23e-05	0.00115168046694675	0.0512188726703413	0.452452089879866	3	#17cfbb	1.0	1.30262370768465	1.17809339299697	1.9399867591491	1.1488816438737162	3.28995327315431	0.675143292928484	0.29096073784645
GENE379X	ucsf_hc.01_1.G217B.00949		hypothetical protein	HISTO_BP.Contig457.Fgenesh_histo.50.final_new	near LTR block	I7I48_04083					1.49447613776535e-05	1.29593039677303e-08	4.9434015419579e-12	2.16e-09	9.08653009633407e-05	0.000407531303548633	0.00874639511382282	3	#17cfbb	1.0	0.573280260862906	0.919959357801729	1.26076441504893	1.0123716422887055	2.28984375141591	0.464150911353562	0.352469347025442
GENE380X	ucsf_hc.01_1.G217B.01340		ankyrin repeat protein	HISTO_BP.Contig459.Fgenesh_histo.34.final_new	near LTR block	I7I48_04473					0.000113381630303912	5.39361943453297e-06	2.95770998563439e-08	7.17e-13	0.000473935922580981	0.0163752555291954	0.0691258115147232	3	#17cfbb	1.0	0.744438738563622	0.932062431134608	1.15624775203406	1.3339989647453945	2.23886502209576	0.462016198309319	0.374490404988965
GENE381X	ucsf_hc.01_1.G217B.12048		hypothetical protein	HISTO_ZZ.Contig127b-snap.112.final_new		I7I48_11708					1.71326512713612e-05	1.9225464617234e-07	9.80586836336739e-09	8.43e-13	2.66502908453155e-05	0.0787469404712451	0.0341890084523461	3	#17cfbb	1.0	1.0795826183823	1.44110928007576	1.52659264180504	1.8334302899789816	3.12569543388271	0.402097542964793	0.52999519084286
GENE382X	ucsf_hc.01_1.G217B.02915		ATP-citrate synthase subunit 1	HISTO_DM.Contig940.eannot.1234.final_new		I7I48_08134					9.33994796401859e-05	2.36913749648258e-06	8.92587646425797e-09	5.90e-04	0.000329263001172767	0.231614601564796	4.62670233093077e-05	3	#17cfbb	1.0	0.490182874033179	0.615000630953846	0.848638596932847	0.7556537234298656	1.90208083011007	0.108684630204991	0.565998998360657
GENE383X	ucsf_hc.01_1.G217B.05239		hypothetical protein	HISTO_GX.Contig297.Fgenesh_histo.126.final_new	near LTR block	I7I48_10215					0.000111930465955218	5.56145327955608e-08	1.174023775983e-06	3.31e-08	0.000209281714349943	0.0105585155882576	0.0010624085608907	3	#17cfbb	1.0	0.680189294592884	1.16307732068668	0.846694910910248	0.8608353167541417	1.70130519489627	0.40957939858377	0.604171383432339
GENE384X	ucsf_hc.01_1.G217B.03406		hypothetical protein	HISTO_EA.Contig33.Fgenesh_histo.126.final_new		I7I48_04569					0.000168399436658297	5.21347946940235e-08	1.34846275994445e-06	1.67e-09	0.00313187090770913	0.00538055833642171	0.0218769268478785	3	#17cfbb	1.0	0.695271174850145	1.22966478261978	0.886351987700865	0.8183089626725203	1.97041826022346	0.524639609963793	0.452565626288494
GENE385X	ucsf_hc.01_1.G217B.10092		no significant blast hit	HISTO_ZT.Contig1089.eannot.1584.final_new	transposon	I7I48_06339					1.52664078392764e-08	1.22520111474296e-09	4.69406538119839e-06	9.77e-09	0.00451541616345642	0.399430790861906	0.000232299359210494	3	#17cfbb	1.0	1.03778712623317	1.18073626914797	0.607929973648584	1.0183264491591095	1.42238469933152	-0.109836954398042	0.631710590387005
GENE386X	ucsf_hc.01_1.G217B.11590		DUF221 domain-containing protein	HISTO_ZY.Contig518.Fgenesh_histo.61.final_new	near LTR block	I7I48_10484					3.47582063094927e-08	4.02325094590483e-08	3.65326172294197e-09	3.52e-09	0.00016174199259891	0.484806236845408	4.29197419523652e-05	3	#17cfbb	1.0	1.4912863849805	1.42159411960546	1.44565321481615	1.313126050997777	2.08980337543659	0.145210738546262	1.09731207382728
GENE387X	ucsf_hc.01_1.G217B.10388		hypothetical protein	HISTO_ZT.Contig1128f-snap.17.final_new		I7I48_05856					1.16697796084759e-05	2.63316058047374e-07	7.09703641935754e-11	1.28e-16	0.00156571913342602	0.0537475048743406	0.00357202722791193	3	#17cfbb	1.0	1.08166290218528	1.37374403239407	1.94755724605722	2.238736723607632	2.75023188500237	0.42150719462913	0.711463424660221
GENE388X	ucsf_hc.01_1.G217B.07855	SOD1	copper-zinc superoxide dismutase	HISTO_LG.Contig392.eannot.1727.final_new		I7I48_03681	Ryp1_ChIP	Ryp2_ChIP	Ryp3_ChIP		9.29644551887322e-06	4.86363195292659e-08	1.08728242324006e-10	2.71e-06	0.000203496252830752	0.0087469492426809	1.20503350409743e-05	3	#17cfbb	1.0	0.800792851310337	1.10159178865225	1.51520431125845	1.1798850719307141	2.03864030783934	0.325231745263483	0.857603070351898
GENE389X	ucsf_hc.01_1.G217B.07595		hypothetical protein	HISTO_LF.Contig359.Fgenesh_histo.152.final_new		I7I48_00707					3.92900355566868e-06	2.25509449034374e-08	9.39426445709064e-12	1.14e-12	0.000339308053689652	0.0193667686586256	0.00224308426346933	3	#17cfbb	1.0	0.707188947336041	0.980554827994187	1.36758415897815	0.964545451270179	1.66528351283958	0.320546694248421	0.484226257764126
GENE390X	ucsf_hc.01_1.G217B.03104		RNA polymerase subunit RPO26	HISTO_DU.Contig190.eannot.1233.final_new		I7I48_12087					7.78963852088945e-05	3.04510262817336e-06	6.76317272857203e-06	2.79e-12	0.01247162318198	0.0220713594012684	0.0049655969875108	3	#17cfbb	1.0	0.614455271740099	0.775688995722982	0.656881090759006	1.0126579162881677	1.01824834358859	0.355667891887959	0.492482952935683
GENE391X	ucsf_hc.01_1.G217B.04462		DnaJ domain-containing protein	HISTO_GI.Contig363-snap.15.final_new	near LTR block	I7I48_00810					0.000106368642415613	1.05162623590288e-06	2.28487703167576e-07	5.36e-10	0.0315227133034546	0.689256332897097	0.00219921021350036	3	#17cfbb	1.0	0.431621358140703	0.602141144864136	0.604154515062413	0.8659556894174645	0.829105661099234	0.0395742527101053	0.366248625020043
GENE392X	ucsf_hc.01_1.G217B.09254		DNA binding/ligand-dependent nuclear receptor	HISTO_ZL.Contig1161a.Fgenesh_Aspergillus.26.final_new		I7I48_09239					0.000322499528411519	7.54720385171643e-08	1.24415177361616e-08	1.48e-16	6.11066151122365e-06	0.0748816097583137	8.77151337582418e-06	3	#17cfbb	1.0	2.03924442526258	3.77886005041683	3.92229896283956	4.98715313407509	5.3080833135069	1.02654689779238	3.08295360291572
GENE393X	ucsf_hc.01_1.G217B.12100		aminotransferase	HISTO_ZZ.Contig127c.eannot.1539.final_new		I7I48_11761					1.55784389369759e-05	3.31688535003215e-08	9.3359204958867e-11	3.91e-03	0.0202736466693275	0.000159227008361789	0.000796092067126564	3	#17cfbb	1.0	0.461416308300367	0.687788505100505	0.912191099543745	0.2195834114602533	0.64278386419353	0.360732784106623	0.359552026898952
GENE394X	ucsf_hc.01_1.G217B.11111		pyridoxine biosynthesis protein pyroA	HISTO_ZU.Contig65.eannot.2126.final_new	near LTR block	I7I48_02821					0.000127691335961117	2.0213362162481e-07	1.58774712604796e-05	1.55e-02	0.0358646923085248	0.220573283583974	0.00218780993728069	3	#17cfbb	1.0	0.982946143644262	1.55737756107587	1.03466043677443	0.3849678806490734	1.17620710234521	0.236446452958441	0.808353102699574
GENE395X	ucsf_hc.01_1.G217B.05056		hypothetical protein	HISTO_GL.Contig59.Fgenesh_histo.37.final_new	near LTR block	I7I48_10831					0.00914977689274656	0.00107113005884661	0.00424235605381832	1.65e-03	0.168836748874662	0.200312873285608	0.469258921461008	3	#17cfbb	1.0	2.01202833860757	2.50158106711246	1.99549811745128	1.3847340157237598	1.22595640068205	1.04578207596622	0.649649382570704
GENE396X	ucsf_hc.01_1.G217B.01736		hypothetical protein			I7I48_08428					0.000422835531912006	2.94267244285796e-05	5.84845374980195e-05	5.81e-03	1.0	0.161210070684229	0.0621476061287126	3	#17cfbb	1.0	1.32954129160657	1.63187646817616	1.403967904486	0.9990950383325766		0.506534994823057	0.705871069098363
GENE397X	ucsf_hc.01_1.G217B.07071		isoflavone reductase	HISTO_KF.Contig601.Fgenesh_histo.35.final_new		I7I48_02323					0.000426423865588805	1.31684528579486e-06	0.00104534623477319	1.76e-02	0.321197502870139	0.0925711223681713	0.0193887780327144	3	#17cfbb	1.0	0.812270378082625	1.2713677782586	0.658118358451989	0.6522571813153258	0.566093269412175	0.399712630276447	0.612849831987124
GENE398X	ucsf_hc.01_1.G217B.02127		hypothetical protein	HISTO_DF.Contig537.Fgenesh_histo.127.final_new		I7I48_03350					0.321647305834261	0.0139414650999797	0.00129050878552932	6.02e-03	0.000378409003727694	0.714352297475192	0.581681050847229	3	#17cfbb	1.0	0.866673852410649	1.93574358099353	2.38316795361291	0.8224712931157871	-3.40666222139119	-0.297742868003536	0.555263373187977
GENE399X	ucsf_hc.01_1.G217B.07327		endoglucanase	HISTO_LF.Contig359.Fgenesh_histo.231.final_new		I7I48_00436					2.41769565891214e-05	3.49775788703192e-09	9.85626779552318e-14	8.67e-10	0.00120468815438823	0.717594923021553	0.00245236845378847	3	#17cfbb	1.0	1.59179442385207	2.9842131699002	5.88436968351947	1.991507802505354	-4.23188436417555	-0.120948527425241	1.16964717281125
GENE400X	ucsf_hc.01_1.G217B.04474		hypothetical protein		in LTR block	I7I48_00823					0.325967143584049	0.00335838099664066	0.0152629951599764	2.42e-04	0.183138306379672	0.45311894242033	0.0727398247456675	3	#17cfbb	1.0	0.458826161234677	1.31245606270554	0.967404920402363	1.5692352663212097	-4.11103905332672	-0.314599124485947	0.847276023595164
GENE401X	ucsf_hc.01_1.G217B.00702		hypothetical protein	HISTO_BI.Contig285.Fgenesh_Aspergillus.5.final_new	near LTR block	I7I48_12157	Ryp1_ChIP				2.44941266901358e-05	0.00726778046154804	1.93275781341537e-07	9.58e-08	0.00110997493809923	0.000714641769220786	2.05121373127508e-05	3	#17cfbb	1.0	0.727960481827453	0.407583018769986	0.892595626847908	1.3859401372106352	-1.64105625616747	0.558235705099889	0.837001736495372
GENE402X	ucsf_hc.01_1.G217B.08195		hypothetical protein		near LTR block	I7I48_02246					3.70867030682789e-06	0.00152188023579194	0.000223039160928882	2.38e-07	0.0011620641893347	0.703411205403035	0.00219189563406185	3	#17cfbb	1.0	1.09056749003587	0.643849456966965	0.696704443025601	1.6728877892972096	-2.22582106025248	-0.0826650433094613	0.77419761913246
GENE403X	ucsf_hc.01_1.G217B.07717		hypothetical protein			I7I48_03820					0.129965420913434	0.0309467796821528	0.0366075957559582	1.19e-08	0.00735197304442714	4.47819754738628e-05	0.498448533351831	3	#17cfbb	1.0	-0.569797039530768	0.70266649962381	0.608556339620916	1.5545484301927432	-2.68257856249231	-1.59106612946489	-0.350074531497759
GENE404X	ucsf_hc.01_1.G217B.02752		hypothetical protein			I7I48_07807					0.000444772965626132	0.00870884634921618	1.18648928868545e-10	1.14e-02	0.11902494464155	2.55489075803784e-05	0.00337185001501646	3	#17cfbb	1.0	1.01471750629418	0.721414085140647	2.39510519973804	0.7160109669272495	0.67193947657361	-1.48732277779395	1.13095348287989
GENE405X	ucsf_hc.01_1.G217B.00231		FluG domain protein, 2nd best blastp hit to FluG			I7I48_01175					0.0425118189709672	0.0790797852596809	2.8808751100013e-05	1.04e-06	0.00659681682114256	1.69723271124225e-07	0.165504648537976	3	#17cfbb	1.0	0.713563898469671	0.61624780047587	1.44986857661525	1.076296414609078	1.42555878712034	-2.57329542612759	0.671292286236872
GENE406X	ucsf_hc.01_1.G217B.05677		retinoblastoma-binding protein	HISTO_GY.Contig460.eannot.1738.final_new	near LTR block	I7I48_04907					0.101029041545587	0.000143018598568045	1.21657719061843e-08	2.33e-19	0.534250127639638	1.07532549383275e-05	0.173373510870011	3	#17cfbb	1.0	0.277746656075188	0.705831858612117	1.27253926005116	1.3242826679700828	-0.171992570633823	-0.877842493817246	0.27583704702757
GENE407X	ucsf_hc.01_1.G217B.07389		SET domain-containing protein	HISTO_LF.Contig359.Fgenesh_histo.298.final_new		I7I48_00499					0.000388733221168124	5.48109203142339e-07	1.35699217515087e-14	1.64e-08	0.207624389274608	9.00399619924447e-07	0.114549328387857	3	#17cfbb	1.0	0.831828649041301	1.35489317203867	3.18124646377783	2.0490857729456344	0.450060956999054	-1.3101854097931	0.41437365608479
GENE408X	ucsf_hc.01_1.G217B.12270		hypothetical protein		near LTR block	I7I48_11329					0.0666001428898722	0.000316493365245727	3.75661974933984e-05	4.67e-12	0.27118454904094	1.15789488531259e-06	0.0823990082688029	3	#17cfbb	1.0	0.374811779447933	0.784340050821116	0.839238342170573	1.3924376285418394	-0.540385724987217	-1.2331907741048	0.433601884963371
GENE409X	ucsf_hc.01_1.G217B.08868		hypothetical protein			I7I48_01825					0.353940289806522	0.037925300006372	0.00116310445612633	6.01e-03	0.325505542365466	0.00104403753307265	0.145643626543158	3	#17cfbb	1.0	0.755817026615786	1.55145574219893	2.24695546960388	1.058185576789263	-0.831127240758511	-2.47359489452192	-1.72634840099171
GENE410X	ucsf_hc.01_1.G217B.10770		hypothetical protein	HISTO_ZT.Contig181.Fgenesh_Neurospora.47.final_new		I7I48_06607					0.240172079712825	0.00365472218945961	3.16045929918847e-05	1.24e-06	0.371191579992494	4.31735517600682e-05	0.464230903491875	3	#17cfbb	1.0	0.34533260894247	0.845079456724339	1.17885791568007	1.0304651245222076	-0.559768616149909	-1.3099993459987	-0.302248249617707
GENE411X	ucsf_hc.01_1.G217B.08832		NmrA family transcriptional regulator	HISTO_ZL.Contig1131.eannot.2111.final_new		I7I48_01862					6.11276501122129e-06	0.000111903996645657	3.32076968626224e-10	9.06e-07	0.0663383027865247	0.501373235486736	0.000884241099701194	3	#17cfbb	1.0	1.90646378472836	1.40927536861068	3.36586132512962	1.8795840570015234	-0.689972942480471	0.291024064647954	1.58607823692288
GENE412X	ucsf_hc.01_1.G217B.01012		pentatricopeptide repeat protein	HISTO_BP.Contig457.eannot.1744.final_new		I7I48_04145					0.00117785210672285	0.000395733631591676	1.39866410737341e-10	5.30e-04	0.5625196605189	0.237995725228855	0.00154377515232558	3	#17cfbb	1.0	0.80405500039782	0.890067751355481	2.09836520318229	1.13570312499757	-0.23334113569271	0.243818419052131	0.771176768935649
GENE413X	ucsf_hc.01_1.G217B.09647		sugar transporter	HISTO_ZL.Contig1161d-snap.17.final_new		I7I48_09632	Ryp1_ChIP		Ryp3_ChIP		1.52664078392764e-08	0.00130027614580333	3.40809652231021e-16	4.55e-05	0.554088940611571	0.00395189541186661	0.000458041148174596	3	#17cfbb	1.0	1.12014434926056	0.456268227461967	2.6077689482216	0.9946960578008999	0.210525742389266	0.480568718246863	0.66639850030104
GENE414X	ucsf_hc.01_1.G217B.05906		hypothetical protein			I7I48_07269					0.000303007191381746	0.000989211465889987	2.2691367527946e-08	3.50e-04	0.956799706852369	0.0575543361118579	0.0135741493939307	3	#17cfbb	1.0	0.881965704831808	0.781768718344427	1.50837269880915	0.6600731969074768	-0.0315643369700767	-0.468339547691066	0.727000300598511
GENE415X	ucsf_hc.01_1.G217B.09487		hypothetical protein	HISTO_ZL.Contig1161c.Fgenesh_histo.133.final_new		I7I48_09472					0.00109368656590138	0.000125042483452266	3.71857206825788e-10	2.04e-07	0.822248450085452	0.988986301107193	0.35118844995276	3	#17cfbb	1.0	0.820939553540529	0.999017915119354	2.00248292027824	1.0251679926281423	0.103216130720663	0.00431759018192057	0.304879169492188
GENE416X	ucsf_hc.01_1.G217B.09894		hypothetical protein		near LTR block	I7I48_01524					0.00650032776666888	1.95896731434442e-05	8.0420785457863e-11	2.53e-10	0.254051372436432	0.0344893588316613	0.0169500457982168	3	#17cfbb	1.0	0.670094629782634	1.16153171631745	2.18833079170933	0.8302912926625823	0.275801778316053	-0.440181355723636	0.594856001508277
GENE417X	ucsf_hc.01_1.G217B.08776		FAD binding domain-containing protein	HISTO_ZL.Contig1131.eannot.2066.final_new		I7I48_01916					1.10377712658743e-05	0.000598034675944349	1.60563362775142e-11	1.48e-04	0.484591172235854	0.083280476137171	0.036481985815388	3	#17cfbb	1.0	0.721805155249445	0.495744355389754	1.51022512935336	0.6221316473279273	0.309983940952009	-0.247538836131008	0.358510024614767
GENE418X	ucsf_hc.01_1.G217B.06283		hypothetical protein		in LTR block	I7I48_10627					0.0747232313324684	0.000706206644499711	0.000295394607989049	6.83e-04	0.879406214023249	0.942765855302582	0.145932036925174	3	#17cfbb	1.0	0.888814288975523	1.69720322915403	1.67117154042226	1.777330145039913	0.282156067739937	0.0377365207084864	0.791141507702882
GENE419X	ucsf_hc.01_1.G217B.00985		hypothetical protein	HISTO_BP.Contig457.Fgenesh_histo.108.final_new	near LTR block	I7I48_04119					0.000361895395638123	5.148254918635e-05	2.66125257187115e-10	3.04e-08	0.358341357338807	0.00682161341504177	0.00581875924374782	3	#17cfbb	1.0	0.696396893665979	0.818765005016826	1.56638166412351	0.969126597223248	0.295878662062544	0.563431352886715	0.609345327193082
GENE420X	ucsf_hc.01_1.G217B.01138	MET5	sulfite reductase beta subunit	HISTO_BP.Contig459.Fgenesh_histo.75.final_new		I7I48_04270					0.0511246908614838	0.0011617705528679	1.39941571816611e-05	1.11e-18	0.0258243995131271	0.594993177273864	0.096079755205125	3	#17cfbb	1.0	1.09155776581868	1.88161793147039	2.82882100544109	1.8929256683796394	0.840766791013302	0.308008120708219	1.04175437489771
GENE421X	ucsf_hc.01_1.G217B.10009		hypothetical protein	HISTO_ZL.Contig658.Fgenesh_histo.43.final_new		I7I48_01405					0.000116148547396156	0.001043806604461	1.80093853059331e-10	2.39e-11	0.993134009346555	0.0200873069846442	0.0351814126078735	3	#17cfbb	1.0	0.633718961853182	0.508619947966117	1.3394714187702	1.2922587680412632	0.00349363567208361	0.419219683791875	0.412586106260826
GENE422X	ucsf_hc.01_1.G217B.06626		BAG domain-containing protein	HISTO_JG.Contig207-snap.4.final_new	near LTR block	I7I48_05811					7.1798348418195e-07	1.1666924214049e-08	1.19608613809699e-10	4.79e-07	0.732936201873207	0.000295632439201508	0.00230027875840947	3	#17cfbb	1.0	0.613317869133871	0.788235467936402	0.895372113395513	1.0450390794379516	-0.10616505733522	0.367136141821852	0.327668220157918
GENE423X	ucsf_hc.01_1.G217B.10387		hypothetical protein	HISTO_ZT.Contig1128f.Fgenesh_histo.10.final_new		I7I48_05857					7.33391819950474e-05	0.000314903248529029	3.55453527315584e-06	2.30e-05	0.770175048041869	0.00626487927658352	0.0024779022146219	3	#17cfbb	1.0	0.625445769558826	0.544568969702509	0.694698815508289	0.752951535116502	0.117652142401391	0.445816164832297	0.544418727170424
GENE424X	ucsf_hc.01_1.G217B.07616		nitrogen permease reactivator protein	HISTO_LF.Contig359-snap.221.final_new		I7I48_00729					4.11533725247032e-07	8.5842568022604e-09	1.14758753469605e-09	5.59e-08	0.763761316346434	8.09053013265313e-05	4.62670233093077e-05	3	#17cfbb	1.0	0.716294826311157	0.893191659397274	0.887154550277068	0.6752268234587467	0.101318418176388	0.442936356902276	0.542685206659326
GENE425X	ucsf_hc.01_1.G217B.11669		F-box domain-containing protein, conidia-enriched transcript	HISTO_ZY.Contig571f.Fgenesh_histo.26.final_new		I7I48_10347	Ryp1_ChIP				0.0260964168333598	1.32595386480667e-05	2.716312723639e-06	1.85e-09	0.0227339177344553	0.0341708011019966	0.171746059940997	3	#17cfbb	1.0	0.279061067012205	0.637289751002784	0.633912343362291	1.597942811461713	-0.842432484339693	-0.246493469092815	0.190595877847504
GENE426X	ucsf_hc.01_1.G217B.11210		hypothetical protein	HISTO_ZU.Contig65.Fgenesh_histo.237.final_new	near LTR block	I7I48_02920	Ryp1_ChIP		Ryp3_ChIP	Ryp4_ChIP	0.0751281438862517	0.0103469662659332	0.0376796906919869	3.75e-11	0.50587774962798	0.431170948897116	0.32052948949581	3	#17cfbb	1.0	0.754178892541163	1.06483248335595	0.782811284587053	2.6420345055939873	-0.527556728949901	0.353545325082433	0.496561775846684
GENE427X	ucsf_hc.01_1.G217B.01770		hypothetical protein			I7I48_08394					0.00116242401149572	1.77917114248316e-05	0.000158227261750047	2.41e-11	0.101951562754865	0.499838326715432	0.126579045789421	3	#17cfbb	1.0	1.44992555146808	2.03199867250374	1.56022732901386	2.5712735464624146	-0.928519425138323	-0.27970965870071	0.716646197912987
GENE428X	ucsf_hc.01_1.G217B.09665		NSIG domain-containing protein	HISTO_ZL.Contig1161d.Fgenesh_histo.26.final_new		I7I48_09650					0.00801692527652594	1.45596762694471e-05	9.14574439691876e-09	4.73e-12	0.216430994429048	0.471860752868702	0.0468448519799932	3	#17cfbb	1.0	0.446332909461363	0.826258145393219	1.17907809580441	1.22868858367497	-0.813738651386587	-0.112320610688976	0.360939748301812
GENE429X	ucsf_hc.01_1.G217B.03391	MET16	phosphoadenosine phosphosulfate reductase	HISTO_EA.Contig33.eannot.1524.final_new		I7I48_04554					0.168993667231734	0.0313426559492847	0.0103583703217229	2.42e-08	0.0202385745676576	0.0952564263143624	0.245110812623764	3	#17cfbb	1.0	1.15520427647913	1.73193599061176	2.05542579919901	1.829551107137622	-1.31793637664355	1.3626979966856	1.08382066717202
GENE430X	ucsf_hc.01_1.G217B.09667		hypothetical protein			I7I48_09652					0.00673780746614369	7.00297697821582e-05	1.7265948662612e-07	1.30e-07	0.222649698810753	0.00569202498213229	0.337528120705409	3	#17cfbb	1.0	0.411579399921917	0.658848548737594	0.895092903483341	0.8845149143875275	-0.409667521455149	0.423450968933122	0.163106350490755
GENE431X	ucsf_hc.01_1.G217B.03556		hypothetical protein			I7I48_04720					0.0113844591164137	0.00351712460445912	7.84874699615322e-05	1.29e-04	0.279241461809478	0.00900852705992421	0.000232299359210494	3	#17cfbb	1.0	0.556327615002199	0.648001218362744	0.845356927974244	0.7437294039775616	-0.368656868394197	0.544998217457631	0.888260948154316
GENE432X	ucsf_hc.01_1.G217B.00912	SRE1	siderophore transcription factor SreA	HISTO_BP.Contig457.Fgenesh_histo.216.final_new		I7I48_04045					0.00221182229559889	0.000826719022868373	0.0102789275273674	1.17e-03	0.0499936892331598	0.0974281677409262	0.000413722102626362	3	#17cfbb	1.0	0.934972650306733	1.02563984718641	0.689059275413545	0.7166857366684106	-0.782922921840187	0.413097838239504	1.03886793628461
GENE433X	ucsf_hc.01_1.G217B.12200	MET14	adenylyl-sulfate kinase	HISTO_ZZ.Contig127c.fgenesh_plus.3.final_new	near LTR block	I7I48_11861					0.213723795332804	0.0385903784395026	0.0161523818147402	7.63e-03	0.0596968567508367	0.788359902532686	0.238252152420959	3	#17cfbb	1.0	0.544495724415776	0.87038940889861	0.935980927887377	0.6175959117351402	-0.759008103546981	0.122832735172952	0.596911085010177
GENE434X	ucsf_hc.01_1.G217B.02730	TSA1	thiol-specific antioxidant	HISTO_DM.Contig933.Fgenesh_histo.56.final_new		I7I48_07829					0.208120308787379	0.0388603829335987	0.00511763438597423	5.04e-07	0.152448231361267	0.559287905242705	0.154610363001145	3	#17cfbb	1.0	0.77100366983483	1.19472372004348	1.63644317729483	1.2050387232767943	-0.629471631576045	0.314270158912848	0.955861755237098
GENE435X	ucsf_hc.01_1.G217B.07619		hypothetical protein	HISTO_LF.Contig359.Fgenesh_histo.204.final_new		I7I48_00732					0.000519834781694001	1.34061293071929e-05	1.03879390081726e-06	4.73e-12	0.0717926420408337	0.620710045118046	0.0727372488167181	3	#17cfbb	1.0	1.14627498737539	1.52037565204754	1.63462357492927	1.5033587625307887	-0.665367103529249	0.167886878224716	0.652471176757202
GENE436X	ucsf_hc.01_1.G217B.00311		hypothetical protein	HISTO_AL.Contig320.Fgenesh_histo.17.final_new	near LTR block	I7I48_01093					1.2966915190039e-07	1.09985819051578e-08	1.02278205518442e-09	1.50e-04	0.582695390832939	0.375395602826438	2.31895743269189e-05	3	#17cfbb	1.0	0.972022163042931	1.04890678319503	1.12167458345089	0.7791030371819015	-0.158517414258259	0.0931167831650619	0.683524751365464
GENE437X	ucsf_hc.01_1.G217B.10728		hypothetical protein	HISTO_ZT.Contig181.Fgenesh_histo.199.final_new		I7I48_06649					0.384573935025995	0.0173835486181622	8.34199941149151e-10	1.84e-02	0.220444402988936	1.57925741109343e-09	0.685668063812965	4	#00ff00	1.0	-0.294622373953595	0.715836323886691	2.36067060625639	-0.5166683804658893	0.488444015697698	-2.83965232100458	-0.199718400049413
GENE438X	ucsf_hc.01_1.G217B.06212		hypothetical protein			I7I48_06962					0.0530988578072033	0.0223284920468984	2.55411470917683e-09	1.52e-01	0.257983855358156	1.53438370966434e-10	0.477549327275308	4	#00ff00	1.0	0.714468546182999	0.838417715334579	2.66603201533464	-0.42924744517944585	-0.508122718673276	-3.89071163632979	-0.41497946334307
GENE439X	ucsf_hc.01_1.G217B.00850	TRM12	tRNA wybutosine-synthesizing protein	HISTO_BP.Contig457.Fgenesh_histo.123.final_new		I7I48_03982					0.545683562025784	0.00259053552314251	8.06386836713144e-05	7.97e-02	0.84759019659732	0.0120248649952424	0.526149342680158	4	#00ff00	1.0	0.124311974764795	0.593990146785456	0.745440189248955	0.24869926735906672	-0.0692178041634031	-0.510334031268451	0.167786620340681
GENE440X	ucsf_hc.01_1.G217B.07870		DUF2235 domain-containing protein	HISTO_LG.Contig392.Fgenesh_histo.12.final_new		I7I48_03665					0.0840511788664637	0.00128230605055783	1.69808134334765e-06	1.87e-02	0.159454898279664	1.118041521993e-06	0.523369291937021	4	#00ff00	1.0	0.438702126030076	0.83859119760333	1.28646403195763	0.3065757065237778	-0.418201119011356	-1.39695849958248	0.199398990639405
GENE441X	ucsf_hc.01_1.G217B.02321	HAS1	ATP-dependent RNA helicase HAS1	HISTO_DM.Contig93.eannot.1701.final_new		I7I48_07535					0.0180231961114777	0.000142557330247244	8.4824760096738e-12	2.67e-01	0.725522118336533	7.85622654085953e-06	0.664095926164091	4	#00ff00	1.0	0.466948574558859	0.812857694875625	2.28246403696066	0.17491013380712098	-0.0869131346353269	-1.0566676803289	0.121677326966407
GENE442X	ucsf_hc.01_1.G217B.10014		hypothetical protein			I7I48_01400					0.17612919928237	0.0122013395391202	2.75037780349477e-06	1.33e-01	0.391870649899675	0.00273143003065942	0.560493177517815	4	#00ff00	1.0	0.427633857869672	0.773788239590196	1.51463863929756	0.20869135105826342	-0.33946543136089	-0.968211596047749	0.247120999639613
GENE443X	ucsf_hc.01_1.G217B.04073		hypothetical protein			I7I48_09037					0.0843300115987477	0.00342174715497536	9.26965418396343e-07	3.80e-01	0.792106372664773	0.000648526977369414	0.228984923488449	4	#00ff00	1.0	0.445121154224318	0.766255745994019	1.35899951730516	-0.15263226327945054	0.140995875336825	-1.01729163567536	0.419472515630297
GENE444X	ucsf_hc.01_1.G217B.02716		C6 zinc finger domain-containing protein	HISTO_DM.Contig933.Fgenesh_Aspergillus.9.final_new		I7I48_07843					0.0435539470789758	0.000127282584120212	1.59853726775503e-09	3.29e-01	0.0879414676253612	9.08348972936349e-06	0.417317115286602	4	#00ff00	1.0	0.407193283573927	0.837629402764495	1.56514022702006	0.1360358222454979	0.43695225436643	-1.00731147531432	0.201730526381006
GENE445X	ucsf_hc.01_1.G217B.10452	SSZ1	hsp7-like protein	HISTO_ZT.Contig1129.eannot.1094.final_new		I7I48_06373					0.0487842196662043	0.000275698248426141	4.34750716633515e-10	3.09e-01	0.322229464124388	0.00188404545253522	0.0621258508012014	4	#00ff00	1.0	0.377784116484763	0.748166367792988	1.89733362288658	-0.1327857358293635	0.299946964114498	-0.584632615274406	0.3952455570201
GENE446X	ucsf_hc.01_1.G217B.01709		electron transfer flavoprotein alpha-subunit	HISTO_DA.Contig93.eannot.2120.final_new	near LTR block	I7I48_08456	Ryp1_ChIP	Ryp2_ChIP	Ryp3_ChIP		0.120441735295039	0.00209996287368596	9.56102311767403e-11	9.75e-05	0.0600647708386168	0.000259322119308168	0.371912633992215	4	#00ff00	1.0	0.349087276690554	0.70749989839087	2.29150399985699	-0.5349311450704957	0.529190907915472	-0.921021378825075	0.264172455895765
GENE447X	ucsf_hc.01_1.G217B.02134		hypothetical protein		near LTR block	I7I48_03357					0.243932246254361	0.00134016303508625	8.27543203380172e-08	1.44e-01	0.40889707287306	0.00171743372277221	0.670488351411863	4	#00ff00	1.0	0.303027158599816	0.836828516594757	1.55308263702727	-0.24216500910409638	0.338287699516233	-0.746675191650007	0.136334968955202
GENE448X	ucsf_hc.01_1.G217B.00114		RTA1 domain-containing protein	HISTO_AL.Contig317.Fgenesh_histo.44.final_new	near LTR block	I7I48_01291					8.2436579448708e-05	1.57381401112502e-06	6.9641872139249e-07	5.28e-01	1.0	2.93558121475509e-07	0.0152406969864943	4	#00ff00	1.0	1.39623308958288	1.82158695317606	1.72807228870897	-0.1903171266223607		-2.34250227119544	1.07901285389197
GENE449X	ucsf_hc.01_1.G217B.00648		nucleoside-diphosphate-sugar epimerase	HISTO_AZ.Contig47.Fgenesh_histo.153.final_new		I7I48_00335					0.000747403540370022	0.000604590886896892	9.79484259799661e-06	4.80e-01	0.283878154626869	0.00133475016194082	0.0473814303063502	4	#00ff00	1.0	1.04103141666321	1.05052503192726	1.32824907365437	-0.1217933878171282	-0.382838008151764	-0.968629946113707	0.687069904943163
GENE450X	ucsf_hc.01_1.G217B.01777	GRX5	monothiol glutaredoxin-5	HISTO_DA.Contig93.eannot.2127.final_new		I7I48_08387					0.00875508826018966	2.68392119074021e-05	8.43936521254434e-06	1.90e-05	0.770988354464532	0.000405364519443717	0.00228005729452481	4	#00ff00	1.0	0.334576845097597	0.603005671175489	0.59415681804284	-0.458118623028164	0.0825008625088586	-0.484938470152866	0.482997324239199
GENE451X	ucsf_hc.01_1.G217B.05463		hypothetical protein			I7I48_05123					0.699472544495583	0.0018740010847608	0.015334483459144	3.64e-02	0.0199949935460183	0.00375243047457501	0.333291651909187	4	#00ff00	1.0	0.156450376373538	1.11538678686583	0.766800384682875	0.5512559651386534	-1.55671248672029	-0.717757578086876	0.294426744411775
GENE452X	ucsf_hc.01_1.G217B.01897		hypothetical protein			I7I48_08265					0.22779917010109	0.00156638460763403	0.00679970193401434	2.91e-02	0.00412774244599193	0.572831199278962	0.110320962265238	4	#00ff00	1.0	0.345845884618561	0.905530765919478	0.684661484419249	0.423644576803104	-2.4735396570396	-0.123606473578454	0.401185777367183
GENE453X	ucsf_hc.01_1.G217B.06187		hypothetical protein			I7I48_06987					0.509272517363541	4.93923253033595e-05	0.00376831604938763	7.41e-02	0.00214732616686309	0.78945905875272	0.0812209055147818	4	#00ff00	1.0	0.394970714180654	2.299266946026	1.40799762693653	0.6601315642919566	-3.6505825057225	0.091711732888593	0.644910064354953
GENE454X	ucsf_hc.01_1.G217B.07374		hypothetical protein	HISTO_LF.Contig359.Fgenesh_Neurospora.197.final_new		I7I48_00483	Ryp1_ChIP	Ryp2_ChIP	Ryp3_ChIP		6.68846861185744e-05	0.000144623114551691	0.000158666313589616	9.32e-01	0.00071341826516431	0.129738206294414	0.882457416321562	4	#00ff00	1.0	0.784303221932168	0.730320823122007	0.64652115497453	0.019594430947857833	-2.53973396143198	0.280290003421619	0.0405078457147074
GENE455X	ucsf_hc.01_1.G217B.02126		hypothetical protein	HISTO_DF.Contig537.Fgenesh_Aspergillus.153.final_new		I7I48_03349					0.0804572799525312	0.0144633238957546	0.00835830123467587	3.36e-01	0.00246740816767347	0.559946100717131	0.576161277411142	4	#00ff00	1.0	1.37530777571245	1.83663269228624	1.83563672812486	0.3549557032809723	-3.73746218749519	0.496808172169393	0.538614242649685
GENE456X	ucsf_hc.01_1.G217B.10612		Rad21/Rec8 N terminal domain-containing protein	HISTO_ZT.Contig174.Fgenesh_Aspergillus.10.final_new		I7I48_05966					0.408341585766735	0.00279141712312334	1.55271971645354e-09	1.74e-11	7.37506637310033e-05	9.26470056199798e-06	0.907872493184925	4	#00ff00	1.0	0.267693974186991	0.930542726554125	2.32310527988828	-1.0903637599403249	-3.26295920033716	-1.39242209851509	0.0525605829342166
GENE457X	ucsf_hc.01_1.G217B.04693		hypothetical protein	HISTO_GL.Contig233.Fgenesh_histo.25.final_new	near LTR block	I7I48_10984					0.0227229730052417	3.69719550005522e-05	4.09062932820659e-07	1.66e-02	0.00157515447400523	0.160743419319776	0.0823990082688029	4	#00ff00	1.0	0.437006189223468	0.880853591925318	1.07667996748204	-0.3895271467726692	-1.96783859857132	-0.265179409969184	0.392875511878436
GENE458X	ucsf_hc.01_1.G217B.02133		hypothetical protein		near LTR block	I7I48_03356					0.212934166639508	0.0287068671192442	0.0013339332780364	1.60e-01	0.180022791305007	0.738242440920396	0.793450047715433	4	#00ff00	1.0	0.441952816034909	0.75163983500433	1.01830880962537	-0.5006941592173734	-1.27011373493592	-0.113106554417753	-0.127648990184646
GENE459X	ucsf_hc.01_1.G217B.05286		hypothetical protein	HISTO_GX.Contig297.eannot.1453.final_new	near LTR block	I7I48_10169	Ryp1_ChIP	Ryp2_ChIP	Ryp3_ChIP	Ryp4_ChIP	0.00362042324616445	0.472209723567398	7.3834900433384e-07	4.93e-09	1.93612858425594e-05	4.53969761798012e-07	0.0534094121572245	4	#00ff00	1.0	1.12233539288398	0.294252994783033	2.01945370549107	-3.066212764994587	-4.5702951227749	-2.71203392874747	1.02952104190766
GENE460X	ucsf_hc.01_1.G217B.00421		hypothetical protein	HISTO_AZ.Contig47.Fgenesh_histo.211.final_new	near LTR block	I7I48_00107					9.4748967363121e-08	6.16866065340339e-09	2.68695294073299e-14	8.18e-10	0.000114808080612369	9.40559672809671e-07	0.000267505456652425	4	#00ff00	1.0	1.34021829180323	1.5438114151935	2.63714669225631	-2.326640957289961	-3.22142970670806	-1.15817964493142	0.9193290275042
GENE461X	ucsf_hc.01_1.G217B.11383		no significant blast hit, antisense to HISTO_ZU.Contig65.Fgenesh_histo.81.final_new	HISTO_ZU.Contig65.Fgenesh_Neurospora.101.final_new		I7I48_03095					0.00999965044412931	0.00027971644526434	3.27121365990597e-05	1.35e-12	0.00401872937438648	0.376842205038186	0.0120603752432688	4	#00ff00	1.0	0.476171644443859	0.712335327008967	0.76311519921232	-1.162862671480492	-1.8970150282987	-0.166319203080568	0.560685727870673
GENE462X	ucsf_hc.01_1.G217B.08028		hypothetical protein		transposon	I7I48_00048					0.0066943943832056	0.0502517602673885	2.05608489153707e-15	1.18e-01	0.139654278510995	0.0513844938016609	0.211752154016327	4	#00ff00	1.0	0.839305418536808	0.598098197063794	4.79723915848419	-0.39165215430118566	0.59472067054636	-0.588785223118144	0.460508685760396
GENE463X	ucsf_hc.01_1.G217B.01482	UTP18	U3 snoRNA associated protein	HISTO_DA.Contig93.genewise.228.final_new		I7I48_08685					0.0161168720436654	0.00115270779545974	7.28385616595734e-11	3.41e-03	0.998842453565679	0.00474789081719508	0.525905648886086	4	#00ff00	1.0	0.444714490998607	0.620897586583025	1.83319416340085	-0.3319983245906962	-0.000339017521707063	-0.5328554300638	0.153004090566346
GENE464X	ucsf_hc.01_1.G217B.00578		mitochondrial phosphate carrier protein	HISTO_AZ.Contig47.fgenesh_plus.77.final_new		I7I48_00265					0.0021107480119037	0.000248299570370861	6.17155016634976e-11	2.43e-03	0.396433726623209	0.00105752168198111	0.0823140169224416	4	#00ff00	1.0	0.61839444710243	0.746587385136688	2.13770971983729	-0.5363169256219301	0.353918657137635	-0.611627430453018	0.358692317819969
GENE465X	ucsf_hc.01_1.G217B.05792		HAD-superfamily hydrolase	HISTO_GY.Contig471.fgenesh_plus.45.final_new	near LTR block	I7I48_05218					0.00020005864273959	1.01430505918118e-05	4.46434077320862e-12	8.44e-07	0.641346340268905	0.00868244245513834	0.00316801738020877	4	#00ff00	1.0	0.734455646439821	0.885958183272032	2.33095576650952	-0.8256374216864667	0.342109020276121	-0.421660179656268	0.587994793421212
GENE466X	ucsf_hc.01_1.G217B.05029	POL5	DNA polymerase V	HISTO_GL.Contig306.Fgenesh_Aspergillus.8.final_new	near LTR block	I7I48_10957					0.000836029999676937	8.21534683124395e-07	2.09758755125836e-12	5.11e-01	0.303674596957104	0.0266781237355115	0.97341911780932	4	#00ff00	1.0	0.347462209914049	0.612095518512983	1.224740609524	-0.08075590912178278	0.272582834300911	0.229878515116798	-0.00559475823079314
GENE467X	ucsf_hc.01_1.G217B.04057		mitochondrial inner membrane protein	HISTO_FE.Contig19.eannot.1895.final_new		I7I48_09021					5.15910565821411e-06	1.27460492648279e-07	6.50205120211412e-14	2.69e-02	0.287545917048362	0.000179761436944782	0.00415492685784544	4	#00ff00	1.0	0.541478594227899	0.680659149594326	1.5213987495432	-0.4970711382935475	0.276135785133411	0.387432209107057	0.312406398802903
GENE468X	ucsf_hc.01_1.G217B.00706		hypothetical protein	HISTO_BI.Contig285.fgenesh_plus.15.final_new		I7I48_12153	Ryp1_ChIP	Ryp2_ChIP	Ryp3_ChIP		0.000400173943145808	8.71790944101569e-06	1.11201003328201e-11	1.47e-02	0.569967296719773	0.199600393254428	0.142293307813096	4	#00ff00	1.0	0.43503992330366	0.595082016688574	1.28212634756175	-0.35019518344005784	0.145929918648566	0.1241729193399	0.170309361588172
GENE469X	ucsf_hc.01_1.G217B.04939		phosphoserine phosphatase	HISTO_GL.Contig296.Fgenesh_histo.96.final_new	near LTR block	I7I48_10752					1.40659470718432e-07	1.55368471117915e-07	1.90294766484558e-17	3.86e-06	0.740950590512619	0.00125466415634183	0.0102472884136684	4	#00ff00	1.0	0.654353662773136	0.62003891970471	2.46790752471288	-0.6604721390413849	0.117012341062032	0.346443912432372	0.294542891301826
GENE470X	ucsf_hc.01_1.G217B.04793	BMS1	GTP binding protein Bms1	HISTO_GL.Contig285.eannot.1079.final_new		I7I48_11107					0.00412127273607001	2.18611303447562e-05	3.58539285513006e-12	3.81e-05	0.576866049384061	0.865946622549862	0.806434298908613	4	#00ff00	1.0	0.372217228965926	0.61542035631703	1.53749175987743	-0.5010446008938321	0.136272101548863	0.0226437363827054	0.0451860388076035
GENE471X	ucsf_hc.01_1.G217B.08365		zuotin	HISTO_ZE.Contig158.eannot.1351.final_new		I7I48_02076					0.0347544317186718	0.000877428163158624	7.09703641935754e-11	4.85e-08	0.114140254168494	0.684549203233683	0.296056649767046	4	#00ff00	1.0	0.397936423210474	0.648525044542747	2.12036426893747	-0.7269826909287955	0.423445661081843	0.0744285607701647	0.223750268642164
GENE472X	ucsf_hc.01_1.G217B.06477	TRM5	tRNA methyltransferase Trm5			I7I48_05517					0.051857872633697	0.00082022087230306	2.26707817497002e-12	2.05e-15	0.544805964628548	2.31869012157467e-07	0.53025799066288	4	#00ff00	1.0	0.36734253689536	0.662724065536469	2.48855366687818	-1.2207289746552714	0.148258841170438	-1.30350197609373	0.158828974361874
GENE473X	ucsf_hc.01_1.G217B.08758	SSC1	heat shock protein SSC1	HISTO_ZL.Contig1131.eannot.2042.final_new		I7I48_01934					0.0511249743156267	0.00321996917913971	1.89070604704587e-09	1.05e-13	0.205420449889061	0.00143115745860053	0.976100292874651	4	#00ff00	1.0	0.417713597273662	0.637522602353931	1.9297089491634	-1.5882145443373088	0.412136812369896	-0.672437766905873	0.00972344987845464
GENE474X	ucsf_hc.01_1.G217B.12239		hypothetical protein	HISTO_ZZ.Contig127c.Fgenesh_histo.12.final_new	near LTR block	I7I48_11901					0.0109414051596945	0.00165723198920327	6.36554138526548e-11	4.53e-06	0.526070995855471	0.4854007054294	0.981943958445004	4	#00ff00	1.0	0.479533646755261	0.607541324109517	1.7369758019387	-0.9131634413649204	0.290668999075797	-0.129622384206636	-0.00722629198317826
GENE475X	ucsf_hc.01_1.G217B.07334	SDA1	SDA1 domain-containing protein	HISTO_LF.Contig359.eannot.2178.final_new		I7I48_00443					0.00227174571705826	1.66615551481004e-05	6.08845422199207e-13	4.15e-11	0.611789599620607	0.000187540268590162	0.438895289136284	4	#00ff00	1.0	0.457035494488512	0.716084114755673	1.94854246976515	-0.8457572310897195	-0.128521931971779	-0.569333585664467	0.136670881062817
GENE476X	ucsf_hc.01_1.G217B.02834		mitotic control protein dis3	HISTO_DM.Contig936.Fgenesh_histo.32.final_new		I7I48_07724					0.0032615182238702	2.60448375753001e-06	1.30893073588646e-10	8.50e-13	0.796706679377327	0.0142585729715505	0.594789505277545	4	#00ff00	1.0	0.35984126516346	0.677132533758354	1.1616998714786	-0.7219038290020003	-0.072830538011182	-0.284014643955884	0.0805748693014809
GENE477X	ucsf_hc.01_1.G217B.00428		ATP synthase subunit g	HISTO_AZ.Contig47.eannot.1680.final_new	near LTR block	I7I48_00114					0.0274548494974379	0.000262504137139694	2.3090391496689e-09	2.28e-14	0.641709430680724	0.000184916435316174	0.0280384679428208	4	#00ff00	1.0	0.362382528034384	0.630818594771998	1.44984488918095	-0.9998563558964537	-0.116523311885247	-0.623687856772171	0.387773201817023
GENE478X	ucsf_hc.01_1.G217B.02438	MIS3	ribosomal RNA assembly protein mis3	HISTO_DM.Contig93.eannot.1598.final_new		I7I48_07416					0.0267567858740084	9.29516727863173e-05	4.42970434614539e-08	3.34e-05	0.310842692269766	0.00651999645282288	0.13280861484402	4	#00ff00	1.0	0.303508359784367	0.59006042812055	0.95833715889273	-0.42578588172067683	-0.242312237311871	-0.366160754011314	0.235320961038776
GENE479X	ucsf_hc.01_1.G217B.05082		WD domain-containing protein	HISTO_GL.Contig59.eannot.1247.final_new		I7I48_10857					0.000155246987827643	1.64141488999096e-06	2.35036488360584e-09	3.07e-06	0.448557602363153	0.0835545787158869	0.24019391657952	4	#00ff00	1.0	0.570258335388593	0.796516970457799	1.1215040955964	-0.44707475045181705	0.199273139209761	-0.219262229371731	0.181875668670505
GENE480X	ucsf_hc.01_1.G217B.03295		phospholipase A2 group XIII	HISTO_DY.Contig31.Fgenesh_Aspergillus.39.final_new	near LTR block	I7I48_03392					1.2107265987759e-08	1.60084805356599e-08	3.51369593636597e-13	6.66e-12	0.473088883315305	4.63476738120262e-06	0.000297244054800504	4	#00ff00	1.0	2.83937842613917	2.63276150485503	4.4389384750465	-1.0976439697675127	0.521814484812977	-1.67509024476939	1.47255120719932
GENE481X	ucsf_hc.01_1.G217B.05149		phosphoglycerate mutase	HISTO_GL.Contig59.eannot.1292.final_new	near LTR block	I7I48_10924					0.00054225510820095	5.54208572982192e-05	1.00183366520426e-09	1.29e-05	0.809787718750265	0.00284683047021628	0.00803427893172784	4	#00ff00	1.0	0.623015152948049	0.760715661706185	1.38632165511332	-0.5320705513356846	0.0786369012785091	-0.489847390830005	0.511580959667771
GENE482X	ucsf_hc.01_1.G217B.11259		DNA-directed RNA polymerase N/8 kDa subunit superfamily	HISTO_ZU.Contig65.Fgenesh_Neurospora.86.final_new		I7I48_02969					0.00114289784537227	7.26388359255351e-06	7.70862608928611e-09	8.13e-07	0.0920141239157437	5.51109862428006e-05	0.095836052140066	4	#00ff00	1.0	0.568979858743482	0.868722764182097	1.30899369710364	-0.4950265250383201	0.428960972860303	-0.718961150653334	0.307858975752411
GENE483X	ucsf_hc.01_1.G217B.07410		hypothetical protein			I7I48_00520					0.00412127273607001	0.000146922091360138	5.6191085369266e-05	9.30e-05	0.0979491717079043	0.180927037635687	0.122067452582469	4	#00ff00	1.0	0.651453849654522	0.912503287801017	0.883780964728876	-0.8280645085846923	0.584954568621299	-0.31366270787693	0.432844224202512
GENE484X	ucsf_hc.01_1.G217B.09501		26S proteasome non-ATPase regulatory subunit 8 (RpnL)	HISTO_ZL.Contig1161c.fgenesh_plus.49.final_new		I7I48_09486					0.00111838338188045	6.83516229811437e-06	2.1851999966524e-06	5.01e-06	0.0378376264341807	0.0854071026707246	0.00750438777307074	4	#00ff00	1.0	0.399135392526774	0.605672888840464	0.615737746208113	-0.30297349755534475	0.548693294102873	-0.178537742261572	0.346151874705043
GENE485X	ucsf_hc.01_1.G217B.00945	RPB8	DNA-directed RNA polymerase I	HISTO_BP.Contig457-snap.125.final_new	near LTR block	I7I48_04079					0.00341649043554664	1.49158828856812e-05	9.17012995567012e-07	9.48e-08	0.121047204858675	0.7064345900739	0.174067854563848	4	#00ff00	1.0	0.449708520609025	0.740426506860953	0.838671076853761	-0.5976792368387975	0.401740241098481	-0.054733605386283	0.228821466451536
GENE486X	ucsf_hc.01_1.G217B.00419		GMP synthase	HISTO_AZ.Contig47.eannot.1677.final_new	near LTR block	I7I48_00105					0.00164831646952257	1.46354162056225e-05	2.8254565956607e-08	9.93e-13	0.062488564829121	0.463740339317505	0.307473086722757	4	#00ff00	1.0	0.457559868216238	0.673978782653673	1.00194504065555	-0.8208473705421702	0.488717846633715	-0.0860720714557184	0.146154367332471
GENE487X	ucsf_hc.01_1.G217B.00869	MRPS5	37S ribosomal protein S5	HISTO_BP.Contig457.eannot.1636.final_new		I7I48_04001					3.28900651447072e-06	2.55067835850083e-08	8.1035515783317e-12	4.00e-17	0.246683053836349	0.975700376237488	0.00953723108270054	4	#00ff00	1.0	0.922229427617301	1.24366985657414	1.82341669352289	-1.1714845222367698	0.449170288589634	0.00536474658423991	0.485045213784451
GENE488X	ucsf_hc.01_1.G217B.12289		hypothetical protein	HISTO_ZZ.Contig2f.Fgenesh_Neurospora.22.final_new		I7I48_11348					0.00145408675865887	6.22842685200296e-05	5.82409377842881e-09	1.65e-06	0.0736468665664577	0.507078997995182	0.0299420132243786	4	#00ff00	1.0	0.445960195021025	0.59849892030933	1.01130179122984	-0.4365780483054066	0.581273982671848	-0.087855714749109	0.336097550462821
GENE489X	ucsf_hc.01_1.G217B.12238		ribosomal RNA processing protein		near LTR block	I7I48_11900					0.111079735629645	0.00654660755433796	1.87682312171541e-07	1.44e-04	0.20475289022093	0.362739565899522	0.235007755755593	4	#00ff00	1.0	0.425127888796929	0.726648668651455	1.54209344285604	-0.7170466994190143	0.565116893551827	-0.258410324404883	0.403214977582977
GENE490X	ucsf_hc.01_1.G217B.07340	NOP58	nucleolar protein NOP58	HISTO_LF.Contig359.eannot.2180.final_new		I7I48_00449					0.00154444161726253	6.74769493395774e-06	2.55919492681957e-09	1.45e-07	0.249958961789512	0.120298635942389	0.143963509284435	4	#00ff00	1.0	0.572279101018391	0.897388132227821	1.47859442876096	-0.7808983421581784	0.296896117311544	-0.229454335617852	0.261372667373585
GENE491X	ucsf_hc.01_1.G217B.00806	SSB1	heat shock protein SSB1	HISTO_BP.Contig457.eannot.1770.final_new		I7I48_03938					3.22332922765491e-05	4.26203246212671e-07	1.32294712119763e-10	3.97e-10	0.065274624515339	0.00524933182512379	0.0103496812987942	4	#00ff00	1.0	0.915129101202719	1.20529584313717	1.94479197482197	-1.1106715250324066	0.571380745878675	-0.483686294395745	0.527582332271289
GENE492X	ucsf_hc.01_1.G217B.09596	TIF1	ATP-dependent RNA helicase EIF4A	HISTO_ZL.Contig1161c.eannot.1488.final_new		I7I48_09581					0.0391697026362712	0.000577483020251251	6.1256137060499e-08	3.40e-06	0.496049906777471	0.0600850199202242	0.123724940715318	4	#00ff00	1.0	0.470493272088249	0.826615629971878	1.55442117372004	-0.9053661172132158	0.176628563624301	-0.37538156255336	0.368553241265718
GENE493X	ucsf_hc.01_1.G217B.00303	RRS1	ribosome biogenesis protein (Rrs1)	HISTO_AL.Contig320.eannot.1089.final_new	near LTR block	I7I48_01101					0.000250949274424931	7.55994116362405e-05	1.68490677635632e-08	9.74e-17	0.352277701624589	0.0100142035758278	0.00261198987499553	4	#00ff00	1.0	0.602187907223241	0.646620595525778	1.10342263103192	-1.119843131389099	0.299667405363702	-0.38416201923605	0.550240487309742
GENE494X	ucsf_hc.01_1.G217B.09302	STI1	heat shock protein STI1	HISTO_ZL.Contig1161b.eannot.1332.final_new	near LTR block	I7I48_09287					0.117940251936887	0.0021456360508491	3.75661974933984e-05	2.74e-19	0.139596187667478	0.0106331119010455	0.505217012572922	4	#00ff00	1.0	0.359801669229769	0.708562453475951	1.02025874202275	-1.6476457901410626	0.456850585527302	-0.539109058611389	0.17239666534433
GENE495X	ucsf_hc.01_1.G217B.04206		2-oxoisovalerate dehydrogenase	HISTO_FJ.Contig643.eannot.1029.final_new	in LTR block	I7I48_10597					0.000209147670615394	5.91270455364599e-08	8.57995493932864e-09	3.48e-12	0.271675051050237	0.544053222410812	0.00634783738148915	4	#00ff00	1.0	0.330205800942927	0.599009923326545	0.616088422798406	-0.9842669056765498	0.455526316066809	0.0466915856335719	0.254314997760115
GENE496X	ucsf_hc.01_1.G217B.00810	RRF1	ribosome recycling factor	HISTO_BP.Contig457.Fgenesh_histo.31.final_new		I7I48_03942					0.000215122611859914	2.34711011832905e-06	4.40465265263866e-06	3.81e-17	0.638396030881239	0.239921456786917	0.0110223819238382	4	#00ff00	1.0	0.525876714228074	0.735826630195808	0.640992032581216	-1.3018058110680388	0.146920872957621	0.147876049070535	0.38234282165689
GENE497X	ucsf_hc.01_1.G217B.04020		hypothetical protein	HISTO_FE.Contig19.Fgenesh_Neurospora.34.final_new		I7I48_08984	Ryp1_ChIP		Ryp3_ChIP		0.00264055684732601	0.00797955479585179	2.77003192852338e-08	1.90e-11	0.0137939274607217	0.146430482848266	5.04997136933179e-05	4	#00ff00	1.0	0.691397311090308	0.59505745820517	1.50127811317622	-1.7423338612380674	-0.753739622082573	-0.249427941662416	1.01035929834364
GENE498X	ucsf_hc.01_1.G217B.11878	MRPS18	mitochondrial ribosomal protein subunit S18	HISTO_ZZ.Contig127a.eannot.1330.final_new	near LTR block	I7I48_11536					0.000588155465265599	7.21336363912231e-06	4.1671811922342e-09	9.99e-18	0.0400338815152962	0.00266036694861205	0.0796978796188596	4	#00ff00	1.0	0.417851213250415	0.596096693120441	0.90785704849924	-1.1758303113465431	-0.582966818957821	-0.342362319745503	0.227807376134751
GENE499X	ucsf_hc.01_1.G217B.03349		CHCH domain-containing protein	HISTO_EA.Contig33.eannot.1697.final_new		I7I48_04512					0.00546310436749282	0.000162024326451796	3.90865951957433e-07	1.41e-17	0.0560653012333272	0.000168740780485571	0.0169662880029187	4	#00ff00	1.0	0.538921588395858	0.749474563343113	1.15788128872222	-1.15202032663044	-0.488166216995841	-0.708195735639785	0.478448771888262
GENE500X	ucsf_hc.01_1.G217B.07630		mitochondrial 54S ribosomal protein YmL41	HISTO_LF.Contig359.eannot.2024.final_new		I7I48_00743					0.00333824242620893	0.000275882929963585	0.000108113868074271	5.96e-12	0.361121975858405	0.0171223495298428	0.0194709261862535	4	#00ff00	1.0	0.487977254386566	0.61600085891232	0.622996017233442	-0.7258342616952737	-0.235522649617819	-0.365587731528693	0.427629209819179
GENE501X	ucsf_hc.01_1.G217B.08887		ADP-ribosylation factor	HISTO_ZL.Contig1131.eannot.1951.final_new		I7I48_01806					0.000119531707821826	1.74015639876978e-06	1.06017177812745e-08	2.85e-04	0.0489598234556242	0.599843700813701	0.0153991482560711	4	#00ff00	1.0	0.49244571830657	0.672362192544838	0.847644182705601	-0.43734870261002673	-0.517727991255122	0.0625306862561104	0.335141866673061
GENE502X	ucsf_hc.01_1.G217B.09867		polyadenylate-binding protein	HISTO_ZL.Contig1161e.Fgenesh_histo.79.final_new		I7I48_11164					0.0140128400765942	0.000104952318823266	1.19209750929854e-05	5.81e-02	0.162500315656811	0.487260736928681	0.122724299793002	4	#00ff00	1.0	0.470930326471938	0.801072828288141	0.901474838064732	-0.30927503173678617	-0.349542513887203	-0.121882625031165	0.324651135634674
GENE503X	ucsf_hc.01_1.G217B.09727		MSF1 domain-containing protein	HISTO_ZL.Contig1161d.eannot.1417.final_new	near LTR block	I7I48_06849					0.000666535947288646	3.64119976707197e-06	2.96349215515671e-05	8.55e-04	0.154412032223839	0.877774766212804	0.0247130022368394	4	#00ff00	1.0	0.675536094856747	1.02229360216007	0.800429619288893	-0.42834083072595386	-0.522223796064442	-0.0269255132320199	0.452300720687139
GENE504X	ucsf_hc.01_1.G217B.10849		mitochondrial carrier protein	HISTO_ZT.Contig181.Fgenesh_histo.190.final_new	near LTR block	I7I48_06528					0.00157208685739984	2.2727021462343e-06	3.17942021310565e-05	1.18e-01	0.0184826515243872	0.720907239886506	0.0543917085928278	4	#00ff00	1.0	0.745196787947449	1.28562827626026	0.973710242642506	-0.219209200735624	-0.916694506337418	0.0736048916415859	0.460039686852034
GENE505X	ucsf_hc.01_1.G217B.05907		glucanosyltransferase	HISTO_HS.Contig68.Fgenesh_Aspergillus.237.final_new		I7I48_07268					1.01356744247836e-08	6.57273255140952e-10	1.42989713205873e-11	1.93e-04	0.00163236425451615	0.836042365581878	7.66360210965926e-07	4	#00ff00	1.0	1.07089685509557	1.17693002077575	1.3309406004111	-0.6344197606805803	-1.19709555303585	-0.0217022887783038	0.866835541228935
GENE506X	ucsf_hc.01_1.G217B.12076		SIT4-associating protein SAP190	HISTO_ZZ.Contig127c-snap.12.final_new		I7I48_11737					0.00057833021777782	0.00017095618262285	0.000101737489485223	6.20e-05	0.0200573753302692	0.699871734548195	0.0176882856119355	4	#00ff00	1.0	0.604417437251417	0.670756772285056	0.631191003583685	-0.49414854985128065	-0.745426259854941	-0.0684955195058121	0.481160223706061
GENE507X	ucsf_hc.01_1.G217B.00924	RAS1	protein ras-1	HISTO_BP.Contig457.fgenesh_plus.66.final_new		I7I48_04057	Ryp1_ChIP	Ryp2_ChIP	Ryp3_ChIP		8.2436579448708e-05	1.0908554244652e-08	2.06938218549421e-08	1.38e-04	0.260293533784591	0.00129920074196331	0.119257912851276	4	#00ff00	1.0	0.503633890408945	0.94046285568159	0.81523572418677	-0.37508768266414205	-0.301548591362774	-0.35046604905263	0.187568685282766
GENE508X	ucsf_hc.01_1.G217B.00510		ubiquitin carboxyl-terminal hydrolase	HISTO_AZ.Contig47.eannot.1608.final_new		I7I48_00197					7.20616533681613e-05	3.29092991522049e-07	1.94456502585761e-06	6.33e-08	0.79451585766316	0.250054802370464	0.000519771284222654	4	#00ff00	1.0	0.685844713397756	0.998635223097874	0.799542848866057	-0.5671689130355516	-0.0687123726270027	-0.157721842816079	0.635125542506721
GENE509X	ucsf_hc.01_1.G217B.01680	MRPL16	60S ribosomal protein L16	HISTO_DA.Contig93.Fgenesh_histo.171.final_new		I7I48_08485					1.98762057317414e-05	1.88157624001857e-07	8.07597890304618e-06	1.83e-09	0.357296039002908	0.693015936216044	0.00245236845378847	4	#00ff00	1.0	0.706489990779772	0.958928499687763	0.663282141529263	-0.5864300552907152	-0.235977147815668	0.0552606140382919	0.505972538416833
GENE510X	ucsf_hc.01_1.G217B.08605	LYS4	homoaconitase	HISTO_ZL.Contig1131.Fgenesh_histo.232.final_new		I7I48_09995					4.20771629899969e-07	8.49422639029549e-09	3.69921327233427e-07	2.79e-15	0.335253136994582	1.33165489016744e-07	0.024437412810624	4	#00ff00	1.0	0.779229687481519	0.976356860635873	0.674631540470695	-1.1859462460632626	-0.258038674075189	0.865530595604725	0.279486346470541
GENE511X	ucsf_hc.01_1.G217B.06123	MRH4	ATP-dependent RNA helicase MRH4	HISTO_HS.Contig68.Fgenesh_Aspergillus.2.final_new		I7I48_07051					2.25744016172141e-05	1.41907882473831e-07	1.33125218018505e-06	3.69e-06	0.702885604054457	8.39010719050013e-05	0.0406189475091207	4	#00ff00	1.0	0.680193921957083	0.946830599318968	0.737428345419102	-0.8432892652041454	0.106306415690665	0.580686864898872	0.299528729258449
GENE512X	ucsf_hc.01_1.G217B.05131		allergenic cerato-platanin Asp F13	HISTO_GL.Contig59.eannot.1235.final_new		I7I48_10906	Ryp1_ChIP	Ryp2_ChIP	Ryp3_ChIP		3.23045425907081e-09	8.55595303832833e-11	0.00118670585043239	1.39e-10	0.29488891292188	0.368174486973055	4.98923957315545e-05	4	#00ff00	1.0	2.14651349633925	2.54227161187016	0.613660642288105	-2.8539939493817688	-0.405734802833924	-0.150799340837533	1.03472641786663
GENE513X	ucsf_hc.01_1.G217B.03080		hypothetical protein	HISTO_DU.Contig190.Fgenesh_histo.6.final_new		I7I48_12062					0.00247366891421356	0.868046723296223	0.00185246486369152	6.97e-01	0.379906466282264	0.86678340306387	0.176860112130215	4	#00ff00	1.0	0.75933745684713	-0.0488106095650723	0.702071579490913	-0.14182234922474665	-0.464301124453035	0.0472675663909164	0.413764593802625
GENE514X	ucsf_hc.01_1.G217B.03779		hypothetical protein		in LTR block	I7I48_03873					0.0315206956059657	0.842780013527376	0.00192044177403566	6.49e-01	1.0	0.993590452416266	0.924407379899289	4	#00ff00	1.0	3.61592256125785	0.432332776999851	4.74558235564062	-0.2591423156460681		-0.0348419404886746	0.571800951126434
GENE515X	ucsf_hc.01_1.G217B.00302	DAP3	mitochondrial ribosomal protein DAP3	HISTO_AL.Contig320.eannot.1084.final_new	near LTR block	I7I48_01102					3.00241197892299e-06	2.90695286472117e-08	9.07498422371167e-11	2.41e-15	0.108846441814239	0.0294638114383315	0.0133366962355289	4	#00ff00	1.0	0.665972559653011	0.878285580241839	1.1419870854373	-0.8821421694417797	-0.427768138241081	0.231220829954689	0.30954060958694
GENE516X	ucsf_hc.01_1.G217B.03929		hypothetical protein		near LTR block	I7I48_08893					0.00180655327057857	6.03591164298638e-05	1.87682312171541e-07	1.0	0.306404931308989	0.101980565197317	0.249609205566223	4	#00ff00	1.0	1.15779142775009	1.5563803828759	2.06562263117782		-0.576601403671829	0.598833905369089	0.449929749409607
GENE517X	ucsf_hc.01_1.G217B.06336	CAR1	arginase argA	HISTO_JG.Contig206.eannot.1556.final_new		I7I48_05660					0.000111726258133832	3.21263738712787e-07	8.74299483323625e-13	1.08e-06	0.0196799247216542	8.62880942068268e-05	0.00602292007672308	4	#00ff00	1.0	0.478925598627471	0.710990093564866	1.53747113850128	-0.4955917982232726	-0.708655626548272	0.412200034248137	0.321643592612979
GENE518X	ucsf_hc.01_1.G217B.05832		chaperone dnaJ	HISTO_HS.Contig68.Fgenesh_histo.146.final_new	near LTR block	I7I48_07344					0.0032231934150567	7.27196590592931e-06	1.46339889735324e-07	6.22e-03	0.158161259759509	0.257533603198118	0.480918884869773	4	#00ff00	1.0	0.484202832150833	0.840115069059411	0.995962769780495	-0.26196267915856375	-0.485811143771244	0.180473977345554	0.140026691164701
GENE519X	ucsf_hc.01_1.G217B.09644		GAL4-like Zn(II)2Cys6 (or C6 zinc) binuclear cluster DNA-binding domain protein	HISTO_ZL.Contig1161d.Fgenesh_histo.94.final_new		I7I48_09629	Ryp1_ChIP				5.63600071843565e-05	0.00116823948796475	6.17442061745832e-08	1.93e-02	0.0045884761194526	8.82599840097715e-05	0.887492919459776	4	#00ff00	1.0	1.14972569708856	0.779323230036376	1.70529265499281	-0.6605612571753722	-1.57364886767576	1.18522389137328	0.0491272265021294
GENE520X	ucsf_hc.01_1.G217B.11658		glucosaminyltransferase domain-containing protein	HISTO_ZY.Contig571f-snap.13.final_new		I7I48_10336					0.00154004757428847	0.00188630088543427	0.00073116124916854	2.90e-01	0.0645973688192555	0.0130643027074193	0.000832103383790253	4	#00ff00	1.0	0.675632094481427	0.648593638401426	0.65266903382043	-0.1717745625933256	-0.534796837894576	0.451681749240137	0.765738198804554
GENE521X	ucsf_hc.01_1.G217B.04022		hypothetical protein	HISTO_FE.Contig19.eannot.1843.final_new		I7I48_08986	Ryp1_ChIP		Ryp3_ChIP		0.000815827978367209	0.000548042631033607	8.65075222584854e-12	2.20e-01	0.00468784799026957	0.0454142721357836	0.0404279926165671	4	#00ff00	1.0	0.628658678381118	0.610606971246796	2.18078797178324	0.13648793851043162	-0.987661077002275	0.292147495699538	0.370293292423995
GENE522X	ucsf_hc.01_1.G217B.09500		hypothetical protein			I7I48_09485					0.00876169894626091	0.00172468236968569	6.26589016972852e-08	2.68e-02	1.0	0.950834838001477	0.507806847628623	4	#00ff00	1.0	0.643603380958873	0.783098408309778	1.50733200559225	0.5361446520287321		0.0184392648002962	0.228973644756604
GENE523X	ucsf_hc.01_1.G217B.04648	SQT1	ribosome assembly protein SQT1	HISTO_GI.Contig382-snap.66.final_new	near LTR block	I7I48_00966					5.46289735964708e-06	4.27024311648737e-09	1.34788930748586e-13	3.04e-02	0.333969584406942	0.00139453657127299	0.00916502391326245	4	#00ff00	1.0	0.562304158638377	0.894135878760252	1.521958357292	0.3447529462631334	-0.597587317761988	0.33637502831759	0.300070580194318
GENE524X	ucsf_hc.01_1.G217B.07800		methylcrotonoyl-CoA carboxylase subunit beta	HISTO_LG.Contig392.eannot.1664.final_new		I7I48_03737					5.24698215001745e-05	9.40449788739449e-07	1.46948028450796e-13	6.41e-01	0.384986261533897	0.00188214020023385	0.00135913318110729	4	#00ff00	1.0	0.81739328570873	1.08235029972784	2.350447658623	-0.09038873516841614	-0.357804479622008	-0.581794845841703	0.722910128844465
GENE525X	ucsf_hc.01_1.G217B.02411	MET13	methylenetetrahydrofolate reductase	HISTO_DM.Contig93.eannot.1695.final_new	near LTR block	I7I48_07443					3.4195000806653e-05	1.45820142186349e-08	1.11306603473486e-13	8.01e-01	0.12232817153866	0.812100655731565	0.00197235231889322	4	#00ff00	1.0	0.39153589831421	0.661032850890932	1.28031138153728	-0.0291569083819632	-0.409731194108976	0.0178409599757661	0.289767052715802
GENE526X	ucsf_hc.01_1.G217B.01896		elongation factor	HISTO_DA.Contig93.eannot.2161.final_new		I7I48_08267					1.87903924268747e-06	2.08474595590897e-08	1.49028562853173e-13	1.44e-01	0.540960549364177	0.970122903670216	0.000400443171415832	4	#00ff00	1.0	0.914410507573486	1.16965503017329	2.37887214296185	0.2528026620322751	-0.189658244808134	-0.00553086041154671	0.672337653269016
GENE527X	ucsf_hc.01_1.G217B.03331		hypothetical protein	HISTO_EA.Contig33.Fgenesh_Aspergillus.178.final_new		I7I48_04494					0.00312117463965293	0.000301821451869492	2.03837708804478e-09	5.38e-01	0.0297069993371144	0.0127182044860702	0.0563690949274941	4	#00ff00	1.0	0.492341504189058	0.624955661126348	1.29957605710381	0.07724517600225234	-0.636648235236528	-0.399872879793961	0.360689030536362
GENE528X	ucsf_hc.01_1.G217B.10100		bZIP transcription factor, similar to Fcr3	HISTO_ZT.Contig1089.Fgenesh_histo.135.final_new	near LTR block	I7I48_06331					0.000110141497996949	0.00238515415010664	1.01679501946116e-12	8.84e-06	0.85131780029296	0.537088942557682	0.0389060555873466	4	#00ff00	1.0	0.631972905390306	0.458224784278591	1.83129025261391	0.4160659517836928	-0.0540761875465874	0.0989781014581164	0.374579233311209
GENE529X	ucsf_hc.01_1.G217B.08699	LOC1	60S ribosomal subunit assembly/export protein LOC1	HISTO_ZL.Contig1131.eannot.1962.final_new	near LTR block	I7I48_01993					0.00388899381954688	3.03819424198748e-05	1.92669446431408e-11	5.26e-02	0.737635616458826	0.405206151006084	0.0917203660964575	4	#00ff00	1.0	0.49969155727264	0.792884924278408	1.6996280212629	0.23903839308464037	0.10305517688377	-0.145705849827765	0.346044967579272
GENE530X	ucsf_hc.01_1.G217B.01467		NAD-specific glutamate dehydrogenase	HISTO_DA.Contig93.eannot.2202.final_new		I7I48_08700					0.173013789984323	0.000315041434822809	2.19539017761908e-09	1.05e-01	0.952021747729889	0.929529122776398	0.253613830620204	4	#00ff00	1.0	0.21262490264826	0.591646204178076	1.38010029392604	0.2751431181818768	0.0183661161325528	-0.0133020644376405	0.198315778928755
GENE531X	ucsf_hc.01_1.G217B.09048	UVI15	Uvi15-like protein	HISTO_ZL.Contig1158.fgenesh_plus.34.final_new		I7I48_01642					5.30181597744454e-06	2.87552803280386e-07	1.12923066213079e-09	3.03e-06	0.82562629229923	0.0274912235020351	0.000569083915860534	4	#00ff00	1.0	0.534239955933224	0.609564161674468	0.819611264484255	0.5367834434512615	-0.0615377881644932	0.17504933341946	0.373558785806214
GENE532X	ucsf_hc.01_1.G217B.05147		zinc finger protein	HISTO_GL.Contig59.Fgenesh_histo.22.final_new	near LTR block	I7I48_10922					0.000149021100427686	1.19771449961196e-06	6.30546820071592e-08	1.18e-04	0.271675051050237	0.114362822886739	0.0325122780576064	4	#00ff00	1.0	0.427205007718533	0.613339116555276	0.670080823305202	0.4385659440154891	-0.356858663204774	-0.153538727786819	0.251468338518403
GENE533X	ucsf_hc.01_1.G217B.03896	PDE2	3',5'-cyclic-nucleotide phosphodiesterase regA	HISTO_FE.Contig19.Fgenesh_Aspergillus.205.final_new		I7I48_08860					0.000260777685558602	3.64262387027069e-06	1.59047505880203e-07	4.93e-01	0.0989510201667594	0.0227046374004239	0.429525404115494	4	#00ff00	1.0	0.536367875644902	0.744807313172706	0.836285874869539	0.11948709477197593	-0.415174747364086	0.29134215731369	0.121270717655832
GENE534X	ucsf_hc.01_1.G217B.08940	STR3	cystathionine beta-lyase MetG	HISTO_ZL.Contig1131.eannot.2016.final_new	in LTR block	I7I48_01751					0.00560039680812419	0.000646678610284888	0.000280634351977797	7.91e-03	0.0424368288095327	0.0961883498133317	0.14695806408658	4	#00ff00	1.0	0.589674371031985	0.724282969442179	0.74106523946367	0.3365753582656991	-0.552829415829998	0.314292322643571	0.323097974315568
GENE535X	ucsf_hc.01_1.G217B.01745	ESF2	pre-rRNA-processing protein esf2	HISTO_DA.Contig93-snap.200.final_new		I7I48_08419					3.63460533771443e-05	2.27549167586367e-07	1.15167782985795e-07	6.27e-06	0.869082009257393	0.417572997664663	0.0881634445434755	4	#00ff00	1.0	0.656447663964306	0.927318635229207	0.874076052297668	-0.39296528007150905	-0.0427563182697668	0.107547900043446	0.262183450918046
GENE536X	ucsf_hc.01_1.G217B.00066		poly(A) polymerase	HISTO_AL.Contig317.Fgenesh_histo.133.final_new		I7I48_01340					3.5554628689208e-06	7.6192186537382e-10	1.67139420098598e-11	1.93e-03	0.764002214248264	0.937733395540063	0.00309145489296555	4	#00ff00	1.0	0.411690709702681	0.705612333412033	0.79701453259316	-0.23339581626757835	0.072095530272561	-0.00527777781593031	0.236671056718768
GENE537X	ucsf_hc.01_1.G217B.02945		haloacid dehalogenase-like hydrolase domain-containing protein 1A	HISTO_DM.Contig940.Fgenesh_Aspergillus.39.final_new		I7I48_08104					6.76899020446805e-07	1.85653068956227e-09	1.68600518910615e-08	2.09e-05	0.678779041359917	0.00889627870754478	0.00174896382465076	4	#00ff00	1.0	0.604714079981095	0.862641539365835	0.660493491046781	-0.3172514186858861	-0.100388606543695	0.240427280074639	0.344929148198063
GENE538X	ucsf_hc.01_1.G217B.01798		Sad1-interacting factor 2			I7I48_08365					2.30411410524705e-05	2.87552803280386e-07	2.33905297794891e-06	2.74e-01	0.77166534071704	0.081792455350382	0.0506174734581031	4	#00ff00	1.0	0.748265356794984	1.0036119299533	0.778820253735012	-0.15737373448617092	-0.0755984128795495	0.257777805252162	0.330765858138083
GENE539X	ucsf_hc.01_1.G217B.10302		hypothetical protein	HISTO_ZT.Contig1089-snap.125.final_new		I7I48_06128	Ryp1_ChIP				6.39202568626274e-07	6.51247676125655e-09	3.61800505301546e-09	5.67e-01	0.448821196630934	0.534920461734899	0.304064046016201	4	#00ff00	1.0	0.893587792123093	1.16915670009441	1.06716348685012	0.12890279599704704	-0.209285492407123	-0.0819145760363496	0.162899157966723
GENE540X	ucsf_hc.01_1.G217B.10734	ILV6	acetolactate synthase	HISTO_ZT.Contig181.Fgenesh_histo.223.final_new		I7I48_06642					6.66732815028311e-06	2.09274694598898e-08	3.49617785555091e-08	9.33e-02	0.756216778998742	0.71192979075967	0.00132947866976757	4	#00ff00	1.0	0.676889470226485	0.957582530597894	0.851459791364867	0.285052357580164	-0.0881470681935568	0.0390459556577891	0.443344087517623
GENE541X	ucsf_hc.01_1.G217B.11219		D-3-phosphoglycerate dehydrogenase	HISTO_ZU.Contig65.fgenesh_plus.93.final_new	near LTR block	I7I48_02929					2.84395236027397e-06	1.66702863484137e-09	3.83831779723638e-05	2.00e-02	0.946947625311654	0.00219770025789739	0.000110604241960124	4	#00ff00	1.0	0.942721393031746	1.50100080226687	0.653115059907962	0.31447309108911664	0.0245289512470261	0.437733154299689	0.749014954650552
GENE542X	ucsf_hc.01_1.G217B.09787	GAR2	ribosomal biogenesis protein Gar2	HISTO_ZL.Contig1161e.Fgenesh_Aspergillus.42.final_new		I7I48_06789					5.03776321139713e-05	2.843197485718e-07	5.61212929615752e-06	6.09e-02	0.946306460837497	0.00100861621724922	0.0196136194269475	4	#00ff00	1.0	0.842391363077351	1.17998825741642	0.880795722076494	0.4277630390699995	-0.032755790229734	0.549142404761804	0.439797038447272
GENE543X	ucsf_hc.01_1.G217B.07714		hypothetical protein			I7I48_03823					0.0012943210413403	3.09001431023185e-06	2.38791356980094e-05	1.0	1.0	0.0169333361393864	0.0146581157947781	4	#00ff00	1.0	1.9580045200168	3.06968092121634	2.4505265433407			1.61034856893662	1.41887524408961
GENE544X	ucsf_hc.01_1.G217B.05026	CTS2	chitinase	HISTO_GL.Contig306.fgenesh_plus.11.final_new	near LTR block	I7I48_10952					8.41262878896954e-05	1.7546546385372e-06	2.40695839491754e-06	3.90e-01	1.0	0.000336322822561393	0.00280947918940522	4	#00ff00	1.0	0.742235590115671	0.980991382093682	0.855180597001483	0.11531110280718034		0.704745637549654	0.576060831073189
GENE545X	ucsf_hc.01_1.G217B.02123		hypothetical protein			I7I48_03346					0.0588920681959467	0.00354608194523464	0.0172457977890447	1.35e-01	0.626567728494681	0.158563001388574	0.079259510153247	4	#00ff00	1.0	3.13203904626433	4.62477788734453	3.50815685696724	0.525284098288306	-0.248752583967609	3.6247998985818	2.47564073458401
GENE546X	ucsf_hc.01_1.G217B.09920		translation initiation factor eIF3	HISTO_ZL.Contig658.Fgenesh_histo.22.final_new	near LTR block	I7I48_01494					0.0160776550869471	0.00110797463791225	4.50504960165288e-11	2.14e-01	0.0831327904613358	0.0109712417698983	0.080699584100407	4	#00ff00	1.0	0.606067686634255	0.84464641657285	2.35064352014758	0.24284182103778768	0.739146803664927	-0.595151249642745	0.483004756137141
GENE547X	ucsf_hc.01_1.G217B.06305		ATP-binding cassette protein	HISTO_JF.Contig157.eannot.1113.final_new	near LTR block	I7I48_00999					0.0118650959390681	2.56654247574425e-06	1.58399464268963e-10	7.09e-03	0.0493351142837079	0.00211832423784231	0.0366260497218809	4	#00ff00	1.0	0.362774032499469	0.807919128929521	1.47447243519542	0.2873970912887258	0.523639617023251	-0.407027714252752	0.31211720494312
GENE548X	ucsf_hc.01_1.G217B.09017		hypothetical protein	HISTO_ZL.Contig1131.Fgenesh_histo.161.final_new		I7I48_01673					0.00136689597002565	0.00126177783279558	1.23957378705976e-12	5.41e-01	1.0	0.702373151557419	0.12937520719239	4	#00ff00	1.0	1.42904452041624	1.42191953811745	4.76823038552685	-0.4221144686247134		-0.204173968018146	0.887103187086181
GENE549X	ucsf_hc.01_1.G217B.07614		chitinase	HISTO_LF.Contig359.Fgenesh_histo.194.final_new		I7I48_00727					2.37856551420855e-10	1.40162278750284e-08	3.16971471573593e-17	8.06e-02	0.144505119953229	0.361351614244423	1.07428693488086e-05	4	#00ff00	1.0	1.55337414947034	1.16392950901594	3.36430066337177	-0.2334166272454813	0.564653849404116	0.153596300391729	1.02330515256488
GENE550X	ucsf_hc.01_1.G217B.08568	URM1	ubiquitin-related modifier 1	HISTO_ZL.Contig1131.Fgenesh_histo.183.final_new	near LTR block	I7I48_10033					0.000338773394930731	5.13932650109255e-08	1.77373238357053e-11	1.67e-03	0.0568692494785511	0.957149792185818	0.0011866314920972	4	#00ff00	1.0	0.581065153846559	1.10801408368418	1.55775054240945	-0.3425458361297151	0.577171137809686	-0.00873401867367729	0.598407433562733
GENE551X	ucsf_hc.01_1.G217B.05370		pol-like protein	HISTO_GX.Contig298.Fgenesh_histo.2.final_new	transposon	I7I48_10085					0.000324749275124068	7.41731715306772e-05	8.68184124031436e-11	5.71e-02	0.0648221332470585	0.935643758978407	0.111341444272147	4	#00ff00	1.0	1.5854751574557	1.76073123157583	3.62247741301398	-0.48632512295054825	0.957285315167784	0.0321942652671181	0.659720986832591
GENE552X	ucsf_hc.01_1.G217B.04019	RRN3	RNA polymerase I-specific transcription initiation factor RRN3	HISTO_FE.Contig19-snap.133.final_new		I7I48_08983					0.00194996491438548	3.04006184223903e-05	3.99739512545602e-11	2.81e-02	0.173639840216578	0.894928023053099	0.308296549025519	4	#00ff00	1.0	0.643268308722126	0.936928009728703	1.90968945778104	-0.2774712216084108	0.401170098228649	-0.0241756815247154	0.213367525194857
GENE553X	ucsf_hc.01_1.G217B.05240		ribosome biogenesis protein BRX1	HISTO_GX.Contig297.Fgenesh_histo.127.final_new	near LTR block	I7I48_10214					0.000888640221168729	1.81826986720722e-05	1.1954623861015e-10	3.04e-03	0.0734249145183945	0.51071574429563	0.0596696294973247	4	#00ff00	1.0	0.695927094701108	0.971481837796492	1.89668036240718	-0.33008315714174136	0.622443204033309	-0.132898878425968	0.437679260289823
GENE554X	ucsf_hc.01_1.G217B.07951	RRP15	DUF1665 domain-containing protein	HISTO_LG.Contig392-snap.152.final_new		I7I48_03584					0.00512094797567122	0.000148642818502237	8.62824604339141e-09	5.48e-03	0.387914287407845	0.296618948929267	0.092159243976069	4	#00ff00	1.0	0.443292715769589	0.641606302872301	1.12617281727275	-0.24438181455260563	0.248110867514955	-0.161717966910642	0.310214373214209
GENE555X	ucsf_hc.01_1.G217B.02342		DUF757 domain-containing protein	HISTO_DM.Contig93.eannot.1663.final_new		I7I48_07513					0.00247586802242364	5.79446750526252e-06	4.51238232322124e-07	5.35e-06	0.0653148730166821	0.594419638759272	0.0396423836360328	4	#00ff00	1.0	0.586249875848122	0.983248332791899	1.12300624241563	0.5374240758214633	0.542550817586024	0.085310262042289	0.400068787138178
GENE556X	ucsf_hc.01_1.G217B.09298		oxysterol-binding protein	HISTO_ZL.Contig1161b.fgenesh_plus.44.final_new	near LTR block	I7I48_09283					4.11089452324972e-07	7.0826079617593e-10	1.04879308403358e-11	6.31e-07	0.0679829214895443	0.00259449549359456	5.3363802290214e-05	4	#00ff00	1.0	0.641229614877453	0.945238519234457	1.06618152365415	0.49366861932576217	0.4831374229411	0.278476757639903	0.488857937923368
GENE557X	ucsf_hc.01_1.G217B.09824		hypothetical protein		in LTR block	I7I48_03180					0.00208212701263734	4.39884459916115e-07	2.53687280957554e-07	5.60e-02	0.216235563963581	0.201046160857843	0.00210105533511174	4	#00ff00	1.0	1.85345474536804	3.4611648880993	3.23545808618708	0.9027680653291726	1.0719977611125	0.626213315530837	1.56389928935131
GENE558X	ucsf_hc.01_1.G217B.03207		GTP cyclohydrolase I	HISTO_DY.Contig31.eannot.1440.final_new	near LTR block	I7I48_03481					9.05362831312405e-08	1.7819622630314e-10	3.81451640823151e-12	6.73e-01	0.555732455718983	0.11562943696606	0.000378386559663723	4	#00ff00	1.0	0.905828925237951	1.3072743740374	1.46583746570387	0.0436439874211009	0.153697256434685	0.169313591329431	0.509498002461813
GENE559X	ucsf_hc.01_1.G217B.11756		S-adenosylmethionine synthetase	HISTO_ZZ.Contig127a.eannot.1396.final_new		I7I48_11413					0.00176334016769192	1.0547016153615e-05	3.03324225334885e-08	2.80e-01	0.316012852165061	0.618078170250779	0.00363682572837726	4	#00ff00	1.0	0.996690602820986	1.54222236302674	2.26325383522825	0.14596606740999243	0.251746608278957	0.127015616422177	0.973175396115463
GENE560X	ucsf_hc.01_1.G217B.10947	SLM5	asparaginyl-tRNA synthetase			I7I48_06429					7.22212977914933e-07	9.53372129636698e-08	7.72409641979465e-12	7.49e-01	0.786980669853319	0.0508536830166095	0.000880320120460966	4	#00ff00	1.0	0.655306296650458	0.736677353193766	1.11991485619009	0.03543822559557123	0.0801288461235217	0.202038173918091	0.425445635536711
GENE561X	ucsf_hc.01_1.G217B.02345		hypothetical protein			I7I48_07510					0.00352033162807597	0.00108789657592709	2.1772411965972e-07	1.0	0.968175691492455	0.868418432807737	0.0208315837018261	4	#00ff00	1.0	1.19690797582623	1.34489037417286	2.26318464592704		0.0307195414262814	-0.0795967269580242	1.17594595781584
GENE562X	ucsf_hc.01_1.G217B.01845	PRE8	proteasome subunit alpha	HISTO_DA.Contig93-snap.254.final_new	near LTR block	I7I48_08318					0.000117173746152443	1.35711017261996e-06	2.04088445027884e-09	4.10e-01	0.433501873541528	0.0779658371579185	7.45128338965309e-05	4	#00ff00	1.0	0.450034035119205	0.607011817106939	0.879892724510415	-0.08884479598494949	0.217744927751349	-0.160206270450647	0.518194111045802
GENE563X	ucsf_hc.01_1.G217B.04718		hypothetical protein			I7I48_11010					8.1680029740974e-06	1.27977843377901e-06	3.62286117697153e-10	1.40e-01	1.0	0.0571684925657143	0.0478824926784212	4	#00ff00	1.0	1.06933160305025	1.19613209111604	1.71349055896116	0.26369872722752935		-0.403233035990948	0.500044842257204
GENE564X	ucsf_hc.01_1.G217B.11939	TRM11	RNA methylase	HISTO_ZZ.Contig127b-snap.30.final_new		I7I48_11599					2.06904530133434e-07	6.64074052993479e-10	2.03925686733284e-12	8.67e-01	0.819022383131299	0.0219089823708497	0.00273171247716762	4	#00ff00	1.0	0.521262693512195	0.742624656023593	0.895994616589956	-0.018770475691356474	0.056815403450619	-0.166561409886331	0.270585678677548
GENE565X	ucsf_hc.01_1.G217B.07332		AMP binding domain-containing protein			I7I48_00441					0.00134440807960601	5.29389389359825e-06	3.11373391840661e-07	3.71e-01	0.142918541159304	0.70798976733852	0.026319735320691	4	#00ff00	1.0	0.428861189162437	0.692470385243935	0.742597040591064	0.1731139792370001	0.536809122450739	-0.0523606999633737	0.356762729281816
GENE566X	ucsf_hc.01_1.G217B.03102	ORT1	amino acid transporter arg-13	HISTO_DU.Contig190.Fgenesh_histo.72.final_new		I7I48_12085					0.000285164623428788	1.05271285039203e-06	1.61463756007145e-06	7.31e-01	0.0476954330248493	0.718660865282089	0.171206307281319	4	#00ff00	1.0	0.46848732797817	0.721823056296605	0.627051019083997	-0.042615035199289976	0.516630363173414	0.0403815622773509	0.176750471945089
GENE567X	ucsf_hc.01_1.G217B.00759		hypothetical protein	HISTO_BP.Contig457.fgenesh_plus.84.final_new	near LTR block	I7I48_03891					0.00842065690575489	5.63357869507794e-06	1.42737957026905e-06	7.98e-01	0.0689177475510296	0.0455738872691362	0.40997601648344	4	#00ff00	1.0	0.466568947698964	0.933808711444636	0.915865779079645	0.030570959223920505	0.556029699963144	-0.337900940745131	0.177111174466231
GENE568X	ucsf_hc.01_1.G217B.06209		hypothetical protein			I7I48_06965					0.847119952577788	0.0263661547302968	0.00545489993336204	1.75e-01	0.108761567998626	0.286035613034814	0.64199450878284	4	#00ff00	1.0	0.105783525971246	0.993033366033876	1.13284487741192	0.6082618967404093	1.24559809547726	0.513953699726811	0.277855296401372
GENE569X	ucsf_hc.01_1.G217B.07054		hypothetical protein	HISTO_KF.Contig601.Fgenesh_histo.125.final_new		I7I48_02306					0.00381063997079368	0.00690393131678677	0.000230060895458276	8.95e-01	0.0970266230720675	0.00435498938210855	0.16790657473775	4	#00ff00	1.0	0.712008061137889	0.658829753166263	0.849500089006479	-0.0461760491121004	1.54150940268102	1.07804524053137	0.491111549667904
GENE570X	ucsf_hc.01_1.G217B.02264	HTS1	histidyl-tRNA synthetase	HISTO_DM.Contig93.Fgenesh_Neurospora.51.final_new		I7I48_07592					3.85215416949193e-05	6.00559759174625e-08	3.36380064165002e-09	5.22e-02	0.0494710561356876	0.00740846064760861	0.0501418249133062	4	#00ff00	1.0	0.712722775050321	1.09852879463047	1.2263410808823	-0.20180689302071195	0.527645463049198	0.370404734976939	0.308263421596172
GENE571X	ucsf_hc.01_1.G217B.10044		saccharopine dehydrogenase	HISTO_ZL.Contig658.eannot.1253.final_new	near LTR block	I7I48_01370					7.17055323116894e-07	6.98735455996829e-09	3.9417040054223e-12	1.01e-01	0.0745876120301305	0.0238379762027624	0.0128958488166019	4	#00ff00	1.0	0.571899481846	0.756037479768843	1.04227899524344	-0.1346050886163014	0.524764732419217	0.204120780302762	0.259911558037516
GENE572X	ucsf_hc.01_1.G217B.07398		ATP synthase subunit A domain-containing protein	HISTO_LF.Contig359.Fgenesh_histo.273.final_new		I7I48_00508					3.63599358720762e-06	2.82849159044323e-07	1.28532113637878e-08	1.27e-01	0.0613345713216289	0.000161805499236311	0.0454608861782275	4	#00ff00	1.0	0.56330326920666	0.661758035808426	0.705011021260691	-0.14087521883598003	0.604791609477263	0.439645155660386	0.229380992257743
GENE573X	ucsf_hc.01_1.G217B.05622		WD domain-containing protein	HISTO_GY.Contig460.fgenesh_plus.119.final_new		I7I48_04962					4.61257400817112e-08	9.08007820136987e-11	6.19879291946346e-08	2.19e-03	0.139359874151366	0.00174605891123931	1.19855705243556e-05	4	#00ff00	1.0	1.06450365243607	1.54668299231798	0.882060670133048	-0.4784753972834795	0.690231253904521	0.487087736221701	0.858661206621607
GENE574X	ucsf_hc.01_1.G217B.02188		homocitrate synthase	HISTO_DM.Contig93.Fgenesh_Aspergillus.135.final_new	near LTR block	I7I48_07669					3.99703022776805e-05	2.20755194906904e-07	8.40495672692375e-05	3.47e-01	0.326252561782575	0.000137585907454982	0.0201186277405361	4	#00ff00	1.0	0.922396820179808	1.29419594554813	0.752140119577843	-0.17932515018527695	0.316847091266098	0.698810111919896	0.480180009174033
GENE575X	ucsf_hc.01_1.G217B.03459		beta-ketoacyl reductase	HISTO_EA.Contig33.genewise.28.final_new		I7I48_04623					4.59869465024575e-05	2.30737960025869e-06	3.22078226174348e-08	3.51e-03	0.132180888772938	9.73598647373975e-08	0.000419416813851267	4	#00ff00	1.0	0.538518916381994	0.66662013634491	0.781929171808213	-0.5442719405366795	0.608831468423637	1.09222655174128	0.566876993912842
GENE576X	ucsf_hc.01_1.G217B.07928		ankyrin repeat protein	HISTO_LG.Contig392.eannot.1733.final_new		I7I48_03607					0.000161094760855922	5.10006654632803e-06	3.69421404607395e-06	9.31e-04	0.677874052507122	1.62357947255275e-05	0.0581400386073472	4	#00ff00	1.0	0.558284671829565	0.731351822238175	0.663351814469507	-0.3333345604307244	0.125991432456389	0.797763948896703	0.305643070690002
GENE577X	ucsf_hc.01_1.G217B.00568		GNAT family acetyltransferase	HISTO_AZ.Contig47.Fgenesh_histo.13.final_new		I7I48_00255					1.19347069544376e-05	1.68980382757119e-08	1.78122629396857e-07	8.20e-01	0.152775393726307	2.11798012551915e-07	0.000844578612586914	4	#00ff00	1.0	0.764982664504249	1.17236055220351	0.891323570014458	0.06220238054128664	0.553558479196993	1.50426911888035	0.684503155785537
GENE578X	ucsf_hc.01_1.G217B.03614		hypothetical protein	HISTO_EA.Contig33.Fgenesh_Aspergillus.5.final_new		I7I48_04778					3.83162210245668e-07	2.83041776574889e-09	2.89995836805458e-10	3.24e-01	0.272380806182199	4.76043506818462e-08	0.000596525583280074	4	#00ff00	1.0	0.771923331990513	1.03318503463272	1.027052043077	0.16372528432513947	0.289215523161332	0.826159087301439	0.42837109963821
GENE579X	ucsf_hc.01_1.G217B.10180		beta-1,3-glucanosyltransferase	HISTO_ZT.Contig1089.fgenesh_plus.5.final_new		I7I48_06251					4.43301910884559e-06	1.87336989218117e-07	2.82261775188704e-08	9.08e-01	0.0584362381598457	9.89480153781163e-07	0.00116169624538822	4	#00ff00	1.0	0.762484475432832	0.888848877075676	0.938447456743076	0.015825027937498515	0.498447987446307	0.71123778805887	0.49567626418315
GENE580X	ucsf_hc.01_1.G217B.11191		golgi GDP-mannose transporter	HISTO_ZU.Contig65.eannot.1942.final_new		I7I48_02901					0.000218947632943443	1.72685512266026e-07	1.66996540828811e-10	4.69e-01	0.378914833967956	0.000293012248253425	0.0036200502985852	4	#00ff00	1.0	0.378643381367097	0.640622802212451	0.914774172440961	0.06870113907723434	0.222458512403356	0.33823747649499	0.304396529096702
GENE581X	ucsf_hc.01_1.G217B.10455	RSM22	37S ribosomal protein Rsm22	HISTO_ZT.Contig1129.eannot.1098.final_new		I7I48_06370					0.000547319450883764	1.94504817425893e-07	1.08859721084873e-08	2.00e-01	0.790714852589907	0.00368164010824419	0.0382940601652327	4	#00ff00	1.0	0.38524279683433	0.715542860992039	0.764312450951864	-0.12274705805178088	0.0728594053185283	0.319364137557878	0.246884223502789
GENE582X	ucsf_hc.01_1.G217B.00907		hypothetical protein	HISTO_BP.Contig457.Fgenesh_histo.197.final_new		I7I48_04040					0.000213090972123134	0.00035129815898278	1.74925811087797e-07	4.83e-01	0.991651709156711	0.00543787119632333	0.0107235710803634	4	#00ff00	1.0	0.627495899759749	0.593462273415629	0.930676641337719	-0.08548920102238493	-0.00394170320335308	0.531217438073568	0.515450738734762
GENE583X	ucsf_hc.01_1.G217B.08425		hypothetical protein	HISTO_ZE.Contig158.Fgenesh_histo.99.final_new	near LTR block	I7I48_02015					3.15796757577173e-08	1.64520047363241e-09	1.59717169180573e-12	4.70e-01	0.461823425508927	0.000169040804080112	8.92025118714957e-05	4	#00ff00	1.0	1.24270189365738	1.43725536400164	1.92618881247523	-0.14016963905780835	-0.249224541915072	0.767034678485799	0.845350250846578
GENE584X	ucsf_hc.01_1.G217B.06313		hypothetical protein		near LTR block	I7I48_01007					3.24029903638722e-08	3.73668740140605e-07	1.32799042883379e-12	5.97e-02	0.987595799121543	1.35350127541827e-07	0.00881142110102137	4	#00ff00	1.0	1.37397704361738	1.11987357144698	2.13479756205357	0.706458240399171	-0.00976817532361762	1.5314999358521	0.521077440910764
GENE585X	ucsf_hc.01_1.G217B.11335		O-glcnacase	HISTO_ZU.Contig65.Fgenesh_Aspergillus.117.final_new		I7I48_03046					4.37567376629468e-07	0.00539926034792641	2.33190996525209e-13	1.76e-03	0.521035861410453	2.6769470097787e-12	0.018807916140047	4	#00ff00	1.0	1.55286057034939	0.569091553484753	3.5418314060799	-0.8228014541239467	0.188161119244598	2.93227617210535	0.540763838513106
GENE586X	ucsf_hc.01_1.G217B.08281	HGH1	HGH1 protein	HISTO_ZE.Contig158.Fgenesh_Aspergillus.90.final_new		I7I48_02160					0.000228829695260209	6.38887351067911e-07	1.63728373364119e-12	4.40e-04	0.346472433855421	5.13473414013821e-08	0.00213442602430391	4	#00ff00	1.0	0.4208036782561	0.654940175822615	1.3676496697462	-0.38654812693251556	0.255301238604729	0.899573919690382	0.389551387649882
GENE587X	ucsf_hc.01_1.G217B.11016		hypothetical protein	HISTO_ZU.Contig171.Fgenesh_histo.18.final_new	near LTR block	I7I48_01055					3.01126194057845e-06	1.95372977087057e-07	4.72567006142785e-12	1.11e-07	0.986658358882091	4.77211966248129e-05	0.00609730819370843	4	#00ff00	1.0	0.946973371037541	1.11113391262513	1.85145506964493	-0.7205216033076359	0.00972538368236009	0.888301587851695	0.54249107324921
GENE588X	ucsf_hc.01_1.G217B.11338		hypothetical protein			I7I48_03049					0.000537151539197662	0.103914610083325	0.000869700928061011	1.0	1.0	1.09597546028168e-06	0.046182484613074	4	#00ff00	1.0	0.784147096474074	-0.384228792348836	0.668571378231631			2.13883678173241	0.544318192696531
GENE589X	ucsf_hc.01_1.G217B.02579		hypothetical protein			I7I48_07981					0.00974184453205567	0.0172222902018605	0.0193553854501498	7.00e-02	1.0	0.000189696907806516	0.766043716145056	4	#00ff00	1.0	0.839991674783475	0.768038192117019	0.678192282999307	0.8228995694703197		2.07186043633487	0.156493752631033
GENE590X	ucsf_hc.01_1.G217B.06798		hypothetical protein		in LTR block	I7I48_02461					0.000604834195993382	0.000152895636837893	0.0117760828091561	7.41e-01	0.0105862543402181	0.00058910708938831	0.244536137887563	4	#00ff00	1.0	1.18806162223299	1.32565686108291	0.751356131311084	-0.07488374548001069	-1.22581268520051	1.31883678591543	0.393046921809794
GENE591X	ucsf_hc.01_1.G217B.08392		hypothetical protein		near LTR block	I7I48_02049					0.00010406491388135	5.8408945094198e-08	2.16917625833929e-05	2.67e-01	1.0	7.01130283954372e-08	0.0520548608956398	4	#00ff00	1.0	0.798760052817212	1.3356146505891	0.801922958682723	-0.4196814449825806		2.10085426196481	0.436167140634405
GENE592X	ucsf_hc.01_1.G217B.06904		serine/threonine-protein kinase	HISTO_KF.Contig597.eannot.1447.final_new		I7I48_02568					2.72128609113803e-06	2.30828113610899e-08	5.29461673579593e-06	2.15e-02	0.151195551950763	4.09670991954415e-13	0.240488958899488	4	#00ff00	1.0	0.950125561122418	1.24290743465417	0.773607071192853	-0.46318695323015585	-0.462440927214368	2.21802899572808	0.196775879434409
GENE593X	ucsf_hc.01_1.G217B.03758		MFS transporter	HISTO_ER.Contig17.Fgenesh_Aspergillus.66.final_new	near LTR block	I7I48_09733	Ryp1_ChIP	Ryp2_ChIP	Ryp3_ChIP		5.27517136954293e-07	1.47843630651607e-08	2.12413994924585e-06	3.75e-02	0.112329039745894	2.95110480345898e-11	0.0371125543161182	4	#00ff00	1.0	0.937650252867453	1.11673942239976	0.718970854799972	0.30064991914773886	-0.431388109459862	1.8321797766007	0.303935186374376
GENE594X	ucsf_hc.01_1.G217B.08211	CYC3	cytochrome c heme lyase	HISTO_ZE.Contig149.Fgenesh_Aspergillus.49.final_new		I7I48_02230	Ryp1_ChIP	Ryp2_ChIP	Ryp3_ChIP		2.06025784441195e-06	6.4798328838369e-09	7.49976843742086e-06	7.77e-01	0.144769738728317	2.52105588758706e-09	0.00183163597579905	4	#00ff00	1.0	0.867952221710111	1.23700843446009	0.681521253127765	-0.051611181545626786	-0.462819623729984	1.48321856278091	0.504567507518748
GENE595X	ucsf_hc.01_1.G217B.05623		WD domain-containing protein	HISTO_GY.Contig460.Fgenesh_Neurospora.63.final_new		I7I48_04960					0.0091907000990868	0.000516812512470151	0.00064582262388989	2.28e-17	0.431130866803622	0.000115535007785465	0.0734011271787703	5	#00b20b	1.0	0.45407836563844	0.626644425065655	0.559923207900927	-1.2667047422026074	0.314611733769698	-0.711446048627167	0.35128328642
GENE596X	ucsf_hc.01_1.G217B.10212		hypothetical protein	HISTO_ZT.Contig1089.eannot.1549.final_new		I7I48_06219					0.013703008515793	4.28831158581688e-06	5.22634570733529e-05	4.98e-15	0.0899715956120337	8.17802433441644e-05	0.309178637981806	5	#00b20b	1.0	0.348132791573257	0.772499193064542	0.580167112175667	-0.937780302546634	0.609475194350986	-0.592228509213114	0.164738138175755
GENE597X	ucsf_hc.01_1.G217B.00256		hypothetical protein			I7I48_01150					0.404401302530006	0.0210268602954017	0.0869666356866272	5.16e-07	0.0749118801180762	0.0284586420205014	0.33455942865544	5	#00b20b	1.0	0.27628820463158	0.724206299622861	0.480912903043659	-1.0542743062566307	0.872800792443797	-0.706194031727451	0.392462774227166
GENE598X	ucsf_hc.01_1.G217B.05062	CYB5	cytochrome b5	HISTO_GL.Contig59.eannot.1243.final_new	near LTR block	I7I48_10837					4.30654564225901e-05	6.84011272878592e-07	0.805218543107012	7.32e-11	0.192086241257015	0.01887906498773	7.06724818534266e-05	5	#00b20b	1.0	0.468477895989803	0.610970453132607	0.0211164732295819	-0.631416478088073	0.3043919987334	-0.20876334670476	0.508114995647624
GENE599X	ucsf_hc.01_1.G217B.10611	ARG5,6	N-acetyl-gamma-glutamyl-phosphate reductase	HISTO_ZT.Contig174.Fgenesh_histo.59.final_new		I7I48_05967					0.000222355468553475	1.38637609305621e-06	0.184220950580933	1.18e-11	0.00577096909933513	0.00846971295896126	0.0118117877880713	5	#00b20b	1.0	0.447568124030132	0.645293883603581	0.123317966412232	-0.7685226017345942	0.979151955111445	0.263221728048799	0.301636905548317
GENE600X	ucsf_hc.01_1.G217B.03565		homeobox transcription factor AhpA	HISTO_EA.Contig33.Fgenesh_histo.156.final_new		I7I48_04729					0.0126129186826077	0.000812306040147985	0.291855178961878	2.38e-12	0.000143004477375752	0.00129860676966967	0.12853116852316	5	#00b20b	1.0	0.540661378607076	0.722065514122031	0.191953340116967	-1.5435497874641653	2.00802520875957	0.615895188555905	0.339761229400825
GENE601X	ucsf_hc.01_1.G217B.03471		allantoate permease	HISTO_EA.Contig33.Fgenesh_histo.209.final_new		I7I48_04635					0.000251746045269458	0.0844559628803125	0.158675821371933	6.60e-07	1.0	0.0653426031459578	0.276813056461836	5	#00b20b	1.0	0.691168144076713	0.300407767694192	0.217018551033233	-1.2138794463623603		0.37312973316285	0.249354234220539
GENE602X	ucsf_hc.01_1.G217B.06573		triacylglycerol lipase	HISTO_JG.Contig206.Fgenesh_histo.61.final_new	near LTR block	I7I48_05420					9.51347831512608e-06	0.00182959974357864	0.119198300955235	1.97e-09	0.0471887108561526	0.100652351929849	0.00581552194983439	5	#00b20b	1.0	0.680780252658609	0.410100061553692	0.174036182044357	-1.104567824330739	0.776924445906861	0.239670644967924	0.470583849227981
GENE603X	ucsf_hc.01_1.G217B.01137	RPC37	DNA-directed RNA polymerase III complex subunit Rpc37	HISTO_BP.Contig459.Fgenesh_Neurospora.43.final_new		I7I48_04269					2.86810394792631e-05	3.33153559877999e-06	0.00028612347330148	3.42e-16	0.19866966399731	0.00261583408533915	0.0122592720419802	5	#00b20b	1.0	0.730363896882556	0.823735072737584	0.519811101566109	-0.9211790303818082	0.362530889870647	0.467291977830916	0.421723567124196
GENE604X	ucsf_hc.01_1.G217B.11384		Mitochondr_Som1 superfamily domain-containing protein	HISTO_ZU.Contig65.Fgenesh_Neurospora.103.final_new		I7I48_03096					1.80724856541027e-05	8.03838945220462e-06	9.2937375412572e-05	2.81e-07	0.70514396797861	0.000154032257268256	0.0119480034654894	5	#00b20b	1.0	0.563264770685546	0.595049936375278	0.435274717118554	-0.8134279141066316	0.13608647560497	0.530210393497556	0.346256770394896
GENE605X	ucsf_hc.01_1.G217B.09502		hypothetical protein	HISTO_ZL.Contig1161c-snap.36.final_new		I7I48_09487					0.000156707797150419	9.83609822687344e-08	5.4505030027239e-06	2.90e-03	0.391665374806084	1.62236299921883e-05	0.0272328491776486	5	#00b20b	1.0	0.484955239173847	0.831752688397575	0.560229770304585	-0.39861244251103867	0.245653669789252	0.702589794556161	0.320206744157562
GENE606X	ucsf_hc.01_1.G217B.04991	SUP35	eukaryotic peptide chain release factor GTP-binding subunit	HISTO_GL.Contig296.eannot.1410.final_new	near LTR block	I7I48_10804					0.00153138950131662	1.72685512266026e-07	0.025956513930885	3.66e-04	0.136338378380563	0.00616268348967561	0.0188224882341116	5	#00b20b	1.0	0.373896620197503	0.769430379857856	0.218292100973909	-0.2515293640446795	0.380059452768995	0.269028167487487	0.278521240660814
GENE607X	ucsf_hc.01_1.G217B.03419	CSN2	COP9 signalosome complex subunit	HISTO_EA.Contig33.eannot.1558.final_new		I7I48_04582	Ryp1_ChIP	Ryp2_ChIP	Ryp3_ChIP		1.17011724991699e-06	9.78239584094638e-10	0.021244701684551	6.04e-06	0.472824222554687	0.000222173758765268	0.0293514518255034	5	#00b20b	1.0	0.580748049739425	0.899742426403976	0.182993722642362	-0.4248636711596053	0.167426738158242	0.351290284049475	0.215866827261523
GENE608X	ucsf_hc.01_1.G217B.00310	HIS1	ATP phosphoribosyltransferase	HISTO_AL.Contig320.fgenesh_plus.12.final_new	near LTR block	I7I48_01094					1.57117247422921e-06	3.77130390879592e-10	0.000839499247442665	1.64e-12	0.0725937631400776	0.0948267683306589	6.10479079146e-05	5	#00b20b	1.0	1.03096068074018	1.75697531227245	0.505038982832116	-0.909169512537508	0.558125451954448	0.229477942782347	0.825804266494921
GENE609X	ucsf_hc.01_1.G217B.05335		esterase/lipase domain-containing protein	HISTO_GX.Contig297-snap.74.final_new	near LTR block	I7I48_10120					0.0273963202570859	7.65674127518182e-06	0.0663864803528714	7.26e-05	0.858316697453046	0.752892348063368	0.122724299793002	5	#00b20b	1.0	0.405208624026786	0.953532353110125	0.298945071192222	-0.5153572452643043	0.0547539743435825	0.0572635199343181	0.314651990962435
GENE610X	ucsf_hc.01_1.G217B.01216		3-hydroxyisobutyrate dehydrogenase	HISTO_BP.Contig459.Fgenesh_histo.183.final_new		I7I48_04348					3.73261775035286e-06	7.15297898043218e-08	3.19803502059117e-07	8.47e-15	0.425636193108709	0.502311999638672	8.75738107728348e-05	5	#00b20b	1.0	0.493342501566617	0.625822858437288	0.507633710338633	-1.1366435292010435	-0.199437375354178	-0.0538351493475746	0.436376574508497
GENE611X	ucsf_hc.01_1.G217B.01186		isopentenyl-diphosphate delta-isomerase	HISTO_BP.Contig459.eannot.1476.final_new		I7I48_04318					6.1590587960925e-05	8.17342401262883e-08	0.000668893280769017	1.35e-19	0.558327839806849	0.96979237623964	0.00553686365763914	5	#00b20b	1.0	0.48658945510613	0.75566002403973	0.338474725174473	-1.0168502846012617	0.152293399573443	-0.00369733146538032	0.312955946189646
GENE612X	ucsf_hc.01_1.G217B.08949	HIS2	histidinol-phosphatase	HISTO_ZL.Contig1131.eannot.2019.final_new	in LTR block	I7I48_01740					0.000747403540370022	3.20653663476105e-07	0.253717314235838	5.39e-07	0.707617909206635	4.37076340783061e-06	0.164041449595651	5	#00b20b	1.0	0.3772647719781	0.700095034756877	0.104113591336011	-1.256824261756894	-0.101945223573842	0.614427476033415	0.163261576388435
GENE613X	ucsf_hc.01_1.G217B.07372		DNA binding regulatory protein AmdX	HISTO_LF.Contig359-snap.63.final_new		I7I48_00481			Ryp3_ChIP		1.80724856541027e-05	1.18673657203582e-06	0.00235551502726024	1.88e-05	0.0925117348219516	0.0673884631475099	0.137178692151501	5	#00b20b	1.0	0.894075211941818	1.05501085084487	0.491550440931337	-0.9827467779798372	-0.440581468158903	0.286672066190804	0.273636475568802
GENE614X	ucsf_hc.01_1.G217B.07294		acyl-CoA dehydrogenase	HISTO_LF.Contig359.eannot.2149.final_new		I7I48_00403					2.119111229251e-05	3.53705746670805e-07	5.21541661987592e-07	2.08e-09	0.282212670180149	0.778003488403709	0.00038513025321642	5	#00b20b	1.0	0.469037687893643	0.594749829246637	0.540653394985194	-0.7182905809066902	-0.262874795651744	-0.0225180023196669	0.379712843458613
GENE615X	ucsf_hc.01_1.G217B.10264		hypothetical protein	HISTO_ZT.Contig1089.eannot.1625.final_new		I7I48_06166					8.47425709358398e-06	1.70852539381925e-05	2.97481334539992e-05	3.24e-07	0.306992512247062	0.400000351104672	0.0288285346517912	5	#00b20b	1.0	0.651217535838672	0.607073380262524	0.518081872745312	-0.6315811106225608	-0.388298161327177	0.110717820879057	0.331760941484693
GENE616X	ucsf_hc.01_1.G217B.01516		NADH-ubiquinone oxidoreductase	HISTO_DA.Contig93.eannot.1963.final_new		I7I48_08650					1.58879148532871e-05	9.1562488898057e-08	6.82434106624154e-06	6.57e-18	0.0164394552232015	0.983683769631361	6.10479079146e-05	5	#00b20b	1.0	0.469146394373738	0.641416452274337	0.436902527849837	-0.9053937020972996	-0.718688648661496	0.00177802991053699	0.447283441777858
GENE617X	ucsf_hc.01_1.G217B.11522		caffeine resistance protein, MFS transporter	HISTO_ZY.Contig518.Fgenesh_histo.37.final_new	near LTR block	I7I48_10416					0.284155673879415	0.00159069008499121	0.080235363864134	7.93e-02	0.400656400479826	0.554857286223373	0.644927693806689	5	#00b20b	1.0	0.226947345784319	0.677130817864594	0.321786704457754	-0.4646280673614265	-0.33591436634366	0.122919601850893	-0.127097699089727
GENE618X	ucsf_hc.01_1.G217B.11387		isochorismatase family	HISTO_ZU.Contig65.Fgenesh_Neurospora.115.final_new		I7I48_03099					0.000844080937838198	6.08203173183184e-06	0.000455965507320057	2.59e-06	0.00917642137566189	1.7254128422301e-05	0.503848629837255	5	#00b20b	1.0	0.445904362093769	0.679602113431963	0.423571983538578	-0.8278951265335781	-0.832094024696481	0.591694930080687	0.0905688832728204
GENE619X	ucsf_hc.01_1.G217B.12119	ISC1	iron-binding protein iscA	HISTO_ZZ.Contig127c.eannot.1516.final_new		I7I48_11780					0.000121932954888847	1.77112233596641e-06	8.54479726136691e-05	4.45e-02	0.216972919927606	0.00337570512152375	0.000739164770067861	5	#00b20b	1.0	0.451248212696163	0.60274228962847	0.409141212915422	-0.20043055711977284	-0.295164842234951	0.288599697026852	0.414630020846639
GENE620X	ucsf_hc.01_1.G217B.09301	RPC34	DNA-directed RNA polymerase III	HISTO_ZL.Contig1161b.Fgenesh_histo.126.final_new	near LTR block	I7I48_09286					3.02188636391164e-05	2.94559938204709e-07	5.46993796178315e-05	3.78e-03	0.358930079198395	0.0546959949835326	0.0204557234333953	5	#00b20b	1.0	0.688810808243302	0.937382845755837	0.573716670637627	-0.35842072985477874	-0.303663454426769	0.256829046998611	0.362240425560773
GENE621X	ucsf_hc.01_1.G217B.02784		hypothetical protein	HISTO_DM.Contig933.Fgenesh_histo.184.final_new	near LTR block	I7I48_07775	Ryp1_ChIP				0.000920821461523411	5.34163194474301e-06	0.782881625989061	5.10e-03	0.120653518807096	0.000646043534859232	0.0184755372780461	5	#00b20b	1.0	0.707930147930377	1.08340716608145	0.0522565438330913	-0.40841960340923816	-0.456664443358934	0.624909016175204	0.43773560926116
GENE622X	ucsf_hc.01_1.G217B.00200	RAD7	DNA repair protein Rad7	HISTO_AL.Contig317.Fgenesh_histo.123.final_new		I7I48_01206	Ryp1_ChIP	Ryp2_ChIP	Ryp3_ChIP		1.1509562142886e-05	3.39537944999189e-07	0.451899443719144	1.59e-02	0.311425072793826	0.0222205560806967	0.0172133352299682	5	#00b20b	1.0	0.520305894138257	0.657271689519524	0.065300968379943	-0.24056275396025664	-0.255857086005883	0.230381326170421	0.274638553898391
GENE623X	ucsf_hc.01_1.G217B.09553		tRNA-dihydrouridine synthase	HISTO_ZL.Contig1161c-snap.65.final_new		I7I48_09538					6.54537204053464e-06	8.06288088244733e-07	0.048935066743392	1.94e-04	0.0228552853014484	1.83346456871552e-05	0.10340470515806	5	#00b20b	1.0	0.604896693579243	0.681249306279796	-0.19307526370573	-0.5490723045261061	-0.668649829215857	0.535544126370019	0.190939555470727
GENE624X	ucsf_hc.01_1.G217B.09597		hypothetical protein			I7I48_09582					0.0675333462349837	0.000830787755600025	0.964286146288523	3.08e-03	0.149989249590463	0.0139482308462592	0.59138203402221	5	#00b20b	1.0	0.416137792411706	0.794330966937451	-0.00979290339896921	-0.6717809915833733	-0.942274236380316	0.605897186517307	0.153694547691398
GENE625X	ucsf_hc.01_1.G217B.10729	ARG3	ornithine carbamoyltransferase, mitochondrial precursor	HISTO_ZT.Contig181.Fgenesh_histo.200.final_new		I7I48_06648					9.49277349331956e-07	4.82755842569063e-09	0.433892204759695	7.61e-13	0.0952294787286023	0.00603665134315004	0.000463308957252661	5	#00b20b	1.0	0.628608935303562	0.842479244722077	-0.0627589651383449	-1.0166478216641759	-0.512163919799252	0.232320135201579	0.396348641151482
GENE626X	ucsf_hc.01_1.G217B.00581		flavoprotein oxygenase	HISTO_AZ.Contig47.eannot.1650.final_new		I7I48_00268					5.7375041794369e-06	1.89014918312677e-08	0.17931213229067	1.38e-21	0.0159346405377761	1.62330179440863e-05	0.000600561510562175	5	#00b20b	1.0	0.715367735579072	1.00586681882755	-0.139742620171264	-1.9068502394419478	-0.774374835951456	0.53858790562809	0.493555081403291
GENE627X	ucsf_hc.01_1.G217B.02300		hypothetical protein			I7I48_07556					0.000937774208694397	2.34711011832905e-06	0.699922579330554	6.05e-08	0.0721180659734474	0.170289723396447	0.150617836463514	5	#00b20b	1.0	0.659531438582174	1.07348286206263	-0.0686900870622602	-1.6698438644539684	-0.853528618583272	0.291630537633795	0.343249524428053
GENE628X	ucsf_hc.01_1.G217B.03654		hypothetical protein		in LTR block	I7I48_05364					0.0651081211805429	0.000379166076622833	0.108521868480149	4.00e-05	0.155716422941156	0.0487215377082842	0.0242981474052051	5	#00b20b	1.0	0.363090235554433	0.742805467591925	-0.297881321624867	-0.7691875018047384	-0.38463601028095	0.360852835143754	0.456555856670585
GENE629X	ucsf_hc.01_1.G217B.08289	TRM1	N2,N2-dimethylguanosine tRNA methyltransferase			I7I48_02152					2.01699291738562e-05	1.47544919410481e-07	0.00457335496679121	4.20e-08	0.694609047614801	2.91805128070118e-12	0.733305036239523	5	#00b20b	1.0	0.468008191915121	0.635629281770152	0.234825535730487	-0.7404259340002692	-0.0942053398769449	1.34294685206927	0.0381715077212208
GENE630X	ucsf_hc.01_1.G217B.08241	SRM1	GDP/GTP exchange factor	HISTO_ZE.Contig149.eannot.1292.final_new		I7I48_02200					0.000116763729129466	2.33017977264231e-06	2.27102543097095e-05	3.25e-04	0.534219019367362	2.36380844457538e-09	0.00706584236784027	5	#00b20b	1.0	0.571294808635944	0.762371326026351	0.578049484290833	-0.8843702149036105	0.174661265490931	1.29386436319559	0.379186752554625
GENE631X	ucsf_hc.01_1.G217B.11282	NUP42	CCCH zinc finger domain-containing protein	HISTO_ZU.Contig65.Fgenesh_histo.84.final_new		I7I48_02992					1.2799812535954e-05	8.59498409577727e-07	0.474866091675291	1.04e-01	0.760017911854274	2.51456389762786e-06	0.00858246034183859	5	#00b20b	1.0	0.541604249705862	0.641010396985243	0.0644238342500865	-0.20221394510298063	-0.0940190110370613	0.641378299539626	0.316480024756375
GENE632X	ucsf_hc.01_1.G217B.08198		hypothetical protein	HISTO_ZE.Contig149.eannot.1280.final_new	near LTR block	I7I48_02243	Ryp1_ChIP				3.11500088950974e-06	1.50212744373863e-08	0.701513231288073	1.76e-02	0.739241539571296	3.19741354758084e-13	7.39545229151234e-06	5	#00b20b	1.0	0.682301970206717	0.926864622161967	0.0375700510988839	-0.4342272827154703	-0.154475541392386	1.64520237966768	0.703978879843758
GENE633X	ucsf_hc.01_1.G217B.08551		C-5 sterol desaturase	HISTO_ZL.Contig1131.eannot.2075.final_new	in LTR block	I7I48_10050					8.75733273533215e-07	5.67071368785607e-09	0.948990862965793	4.48e-01	0.957697373047955	2.81584210142953e-12	0.000414097995266657	5	#00b20b	1.0	0.73782682518203	0.970946739028663	-0.00621729118020209	-0.16434859944273755	-0.019855268717734	1.48337309223776	0.490891342255287
GENE634X	ucsf_hc.01_1.G217B.06956		hypothetical protein	HISTO_KF.Contig597.Fgenesh_histo.95.final_new		I7I48_02621					0.00349637791374784	0.184250493489402	0.505194922550245	8.12e-01	1.0	0.00430764561867835	0.411662632177672	5	#00b20b	1.0	1.25540509827862	0.57205191637379	0.263643345740278	-0.11162228125628376		1.86861774389676	0.503895795713585
GENE635X	ucsf_hc.01_1.G217B.03581		alpha-1,2 mannosyltransferase	HISTO_EA.Contig33.Fgenesh_histo.230.final_new		I7I48_04745					4.16664991717861e-07	6.31150418790164e-06	0.000729380860389797	1.54e-02	0.629757580643766	3.68400153734875e-10	0.00011986363614172	5	#00b20b	1.0	0.687632621990248	0.546525508480235	0.325086744098227	-0.37884309019876583	0.131595948852387	1.12214976702926	0.473340973202289
GENE636X	ucsf_hc.01_1.G217B.09287	SSU72	transcription/RNA-processing factor Ssu72	HISTO_ZL.Contig1161b-snap.17.final_new		I7I48_09272					0.000236776362876163	8.88254366220696e-07	0.10469578178087	7.11e-11	0.496086084133631	0.125045306771965	0.00252543538723322	5	#00b20b	1.0	0.566718859363911	0.862771455496319	-0.201593586041717	-0.761684547295312	-0.225332932753477	0.215256722182485	0.513685206091478
GENE637X	ucsf_hc.01_1.G217B.02498		DUF1713 domain-containing protein	HISTO_DM.Contig933.eannot.1647.final_new		I7I48_08062					0.000871127559471066	6.1938117377951e-06	0.451899443719144	9.19e-07	0.959769606059402	0.0409984006655836	0.0021367456188662	5	#00b20b	1.0	0.423616705320167	0.621832908641042	-0.0754799738599008	-0.42524946257893365	0.0136492717394274	0.208986458604671	0.413699772732806
GENE638X	ucsf_hc.01_1.G217B.10680		hypothetical protein	HISTO_ZT.Contig174.Fgenesh_Aspergillus.97.final_new		I7I48_05898					0.00297061421554271	1.09805052916926e-06	0.0200488835284014	7.92e-05	0.520907020513649	6.34698642621247e-05	0.279488558875839	5	#00b20b	1.0	0.355723187852893	0.702243927642052	-0.240255039361548	-0.3829351031056571	-0.174577082144176	0.517674833522538	0.139863263582538
GENE639X	ucsf_hc.01_1.G217B.11155		lactonohydrolase, AkeP	HISTO_ZU.Contig65.Fgenesh_Aspergillus.287.final_new		I7I48_02865					0.00235956174480518	8.88143026263965e-07	0.0248779642444489	3.26e-01	0.660940138418331	0.0015239432347808	0.0393341410094009	5	#00b20b	1.0	0.336352942203523	0.660688142333301	-0.222828361252877	-0.11490126464331905	-0.152905018736826	0.404006613475055	0.273676906188595
GENE640X	ucsf_hc.01_1.G217B.07676		anthranilate synthase multifunctional enzyme	HISTO_LG.Contig392-snap.1.final_new	near LTR block	I7I48_03861					1.80356950563024e-05	1.66702863484137e-09	0.066493139942553	4.49e-09	0.134736049494667	6.57524344392127e-08	0.451747585502436	5	#00b20b	1.0	0.665982144687613	1.24004288934468	-0.198217837095809	-0.927232788334581	0.369282934865878	0.83943265797808	0.106623002108027
GENE641X	ucsf_hc.01_1.G217B.11726		hypothetical protein	HISTO_ZZ.Contig127a.eannot.1386.final_new		I7I48_11382					0.00810584779586213	8.23281444733667e-06	0.436265334506692	2.52e-03	0.494469091200819	6.89555334443455e-06	0.0316661656951278	5	#00b20b	1.0	0.31901500820716	0.611387883697094	0.0788362944898182	-0.38649533794874164	0.199509330670929	0.586351712332969	0.270763030376772
GENE642X	ucsf_hc.01_1.G217B.02084		serine/threonine phosphatase	HISTO_DF.Contig537.Fgenesh_Aspergillus.102.final_new		I7I48_03306					0.0487790713893371	3.56836196312796e-05	0.0893288800848783	2.17e-03	1.0	1.70028936086877e-05	0.159852778461059	5	#00b20b	1.0	0.284473035129881	0.678942874915065	-0.228090222698371	-0.5288742428330565		0.919358887743346	0.255052543588958
GENE643X	ucsf_hc.01_1.G217B.05328		hypothetical protein		near LTR block	I7I48_10127					0.225589164580404	0.0307706597447242	0.376821453277017	3.72e-02	1.0	0.00569039753526771	0.13301468251473	5	#00b20b	1.0	0.490348467914213	0.841650111411269	-0.344355951445896	-0.9457402666458227		1.31082465497571	0.64325246364605
GENE644X	ucsf_hc.01_1.G217B.03194		hypothetical protein			I7I48_03494					6.66365666900178e-05	3.36726168876534e-06	0.00504508499483374	1.71e-07	0.699843941230143	1.35291800984957e-05	0.0721391391638789	5	#00b20b	1.0	0.996361452915259	1.22931409443083	-0.666026241547376	-1.4340287416888813	-0.289887314253696	1.68008049699661	0.497913079146267
GENE645X	ucsf_hc.01_1.G217B.04970		2-oxoisovalerate dehydrogenase alpha subunit	HISTO_GL.Contig296.Fgenesh_Aspergillus.86.final_new	near LTR block	I7I48_10783					0.00386036960316854	8.98563384407252e-08	0.00127219573709855	4.14e-02	0.780815155909928	7.62922082926169e-07	0.00106346274124948	5	#00b20b	1.0	0.296243103749732	0.723151065184769	-0.302213885198261	-0.3847736870338042	0.112954604631089	0.63798376756845	0.389625019478954
GENE646X	ucsf_hc.01_1.G217B.07494		arrestin	HISTO_LF.Contig359.Fgenesh_Aspergillus.67.final_new		I7I48_00605					0.000175170970536169	3.88362541859188e-06	0.00166488925990038	2.68e-03	0.506842675755514	3.60310247379167e-07	0.0586960953433061	5	#00b20b	1.0	0.518445817422477	0.667993104885006	-0.350150006651956	-0.4928392976492947	0.231942867699627	0.749719665402107	0.244607840278579
GENE647X	ucsf_hc.01_1.G217B.05036		hypothetical protein		near LTR block	I7I48_10964					0.0166786886464143	0.378123842233579	0.0115113216580083	3.46e-03	1.0	0.00136239435948089	0.917919508622306	5	#00b20b	1.0	0.956034261634449	-0.403749797376036	-1.1303802423439	-1.1935447283119904		1.63633561456659	-0.0642238888761966
GENE648X	ucsf_hc.01_1.G217B.04099		hypothetical protein			I7I48_09063					0.00268709116935502	0.0413585695775008	1.51029008812403e-05	6.92e-10	0.0269422198841654	1.39232606659048e-07	0.0150724681630653	5	#00b20b	1.0	0.678607134942406	0.447955001025464	-1.24458655939379	-2.4965813777427495	1.48222931275007	2.22678527684381	0.599446098422124
GENE649X	ucsf_hc.01_1.G217B.05461		Spo12 family protein	HISTO_GY.Contig460.Fgenesh_histo.82.final_new		I7I48_05125					0.212934166639508	0.00174752501178129	1.35319218968339e-11	4.03e-20	0.719137003154626	3.61431155140497e-07	0.0370439645538674	5	#00b20b	1.0	0.288444185252112	0.727878699468494	-2.44910595947884	-3.5668348269072077	-0.236783838915541	1.35521368908944	0.533493721589116
GENE650X	ucsf_hc.01_1.G217B.08288		hypothetical protein			I7I48_02153					0.00105337026457512	3.8341521395339e-05	0.0974996565899877	1.87e-09	0.00132433093637578	1.15353890260812e-08	0.060033616175883	5	#00b20b	1.0	0.484945792819073	0.654758293137158	0.204839006046194	-1.0309735154523905	1.76191538728239	1.57277301926973	-0.3430373750571
GENE651X	ucsf_hc.01_1.G217B.04063		hypothetical protein			I7I48_09027					0.00328125035023521	0.0120766730485446	0.0267639679399196	1.08e-03	0.00911550564654226	6.62715107562641e-07	0.226846117527495	5	#00b20b	1.0	0.851213852615737	0.719049109831685	0.562694210795419	-1.1793760990827733	1.69153385460649	2.6357679662418	0.381347390075915
GENE652X	ucsf_hc.01_1.G217B.07627		GDSL-like lipase/acylhydrolase family protein, SGNH_hydrolase subfamily	HISTO_LF.Contig359.Fgenesh_Aspergillus.99.final_new		I7I48_00740					2.17847653538644e-06	1.72253679347216e-08	0.205204682664199	4.10e-09	0.0114031149312323	8.43919642531624e-09	0.00717443968924524	5	#00b20b	1.0	0.814426961763845	1.0957254736627	0.15405112516004	-1.2504485781740413	1.16662253525096	1.60651152736687	0.462769811797184
GENE653X	ucsf_hc.01_1.G217B.00728	GUS1	glutamyl-tRNA synthetase	HISTO_BI.Contig285.eannot.1111.final_new	near LTR block	I7I48_12131					4.68841820787325e-07	1.57190255475448e-10	0.000891737462659956	1.93e-10	0.00167672707044869	1.06296963159823e-06	0.00109419575332177	5	#00b20b	1.0	0.645533788470115	1.05369425393993	0.290187914402612	-0.5319009676288675	1.12930709436937	0.52553911114701	0.349288891261322
GENE654X	ucsf_hc.01_1.G217B.07528		DUF1308 superfamily domain protein	HISTO_LF.Contig359-snap.165.final_new		I7I48_00639					0.000520932069266945	1.73190819351306e-07	0.00994276999610974	1.45e-02	0.00667738021641884	0.00187774572018444	0.024437412810624	5	#00b20b	1.0	0.52110299345588	0.964152670158564	0.323385930995825	-0.37780575107108194	0.867388563083838	0.494345342067622	0.371117234780887
GENE655X	ucsf_hc.01_1.G217B.00944		paxneb protein superfamily		near LTR block	I7I48_04078					6.98185642974278e-08	8.05959781137724e-10	0.142610297218276	4.33e-04	0.00965876240202116	3.60478291672048e-06	0.000551074216359333	5	#00b20b	1.0	0.831186265547839	1.06922852874509	0.136937139484776	-0.5714222045082739	1.05672567363264	0.650616982700936	0.459203449672475
GENE656X	ucsf_hc.01_1.G217B.01510	RMT2	arginine N-methyltransferase	HISTO_DA.Contig93-snap.46.final_new		I7I48_08656					1.49976163282512e-06	6.65124952567564e-09	0.000505400177145493	9.39e-07	0.0187000756868164	4.89994248258585e-06	0.0691357012857705	5	#00b20b	1.0	0.629829719935867	0.873890148569489	0.334639383981692	-0.7961523998252956	0.757828436728912	0.582173796380009	0.205215067756094
GENE657X	ucsf_hc.01_1.G217B.03354		SET domain-containing protein	HISTO_EA.Contig33.Fgenesh_Aspergillus.236.final_new		I7I48_04517					2.03594751227708e-11	1.85534648582083e-13	0.724954352185288	5.00e-03	0.0449713968554892	6.37112238099915e-11	3.25307782514432e-05	5	#00b20b	1.0	1.24005260292929	1.5765638235618	-0.0274011786751664	-0.49951941805469446	0.701203560639557	1.12157720911785	0.489630891858791
GENE658X	ucsf_hc.01_1.G217B.11394	RPO31	DNA-directed RNA polymerase III largest subunit	HISTO_ZU.Contig65.fgenesh_plus.42.final_new	near LTR block	I7I48_03106					1.91886849644867e-07	1.32420372272892e-09	0.875599870450275	1.22e-03	0.07987203586736	7.83719811215977e-09	0.0251612429422679	5	#00b20b	1.0	0.863433294829544	1.12735102647533	0.0157150788592242	-0.42750621889376045	0.553125246517178	0.938146949740889	0.276110002239734
GENE659X	ucsf_hc.01_1.G217B.04938		nicotinamide mononucleotide adenylyl transferase	HISTO_GL.Contig296.fgenesh_plus.12.final_new	near LTR block	I7I48_10751					1.54895485648036e-06	4.5403607439242e-08	0.0366356866611276	5.71e-02	0.198622122505392	5.95057308779779e-10	0.00680363959403208	5	#00b20b	1.0	0.502003743410455	0.604552175682531	-0.145162190599111	-0.14954345754355106	0.303460562123286	0.797710138362306	0.240181000259267
GENE660X	ucsf_hc.01_1.G217B.10299		hypothetical protein			I7I48_06131					0.0746078816284504	0.0155011441906147	0.659869860540925	1.25e-01	0.193134634310554	0.0474411823813954	0.963994797230122	5	#00b20b	1.0	1.07185672317498	1.41577261104777	-0.266268936551383	-0.6440653336471999	1.24080713084403	1.53421760749214	0.0508210510128815
GENE661X	ucsf_hc.01_1.G217B.01109	GCP4	Spc97/Spc98 family protein	HISTO_BP.Contig459-snap.31.final_new		I7I48_04241					1.32542469029534e-06	1.14104206609184e-08	0.000778419672765713	5.56e-05	0.00426741119674729	1.70383022522403e-08	0.035306590326392	5	#00b20b	1.0	0.638092803236935	0.82566939896983	-0.307878042575559	-0.42168635356695683	0.926358227598708	0.753976640308355	0.218659190351635
GENE662X	ucsf_hc.01_1.G217B.04103		hypothetical protein	HISTO_FE.Contig19.Fgenesh_histo.60.final_new		I7I48_09067	Ryp1_ChIP	Ryp2_ChIP	Ryp3_ChIP		0.0142958789555023	0.00100741806176262	0.00454921654896889	1.0	1.0	1.20726246206655e-07	0.00584300235058272	5	#00b20b	1.0	0.694007720700061	0.961768254493127	-0.89505400849057			3.40972198827435	0.827843049567758
GENE663X	ucsf_hc.01_1.G217B.04102		hypothetical protein			I7I48_09066					2.44941266901358e-05	1.6142624668689e-05	0.00863212141554705	3.96e-01	0.00062524348879825	1.04957886828039e-10	0.00358511960077407	5	#00b20b	1.0	0.90936340018202	0.929012286547203	-0.499894333713436	-0.38361627659183817	4.72191688799767	3.16675640698912	0.542431876866952
GENE664X	ucsf_hc.01_1.G217B.07644		hypothetical protein			I7I48_00757					0.000119531707821826	8.36876454859044e-08	4.94635952914214e-05	5.77e-01	1.0	5.88844931338097e-07	0.0175810687298444	5	#00b20b	1.0	1.5815979725934	2.55073341046971	-2.67292731498945	-0.25473656370235365		5.31775336625411	0.848882463385535
GENE665X	ucsf_hc.01_1.G217B.01738		hypothetical protein	HISTO_DA.Contig93-snap.198.final_new		I7I48_08426					0.00220755279295558	0.000462507143008198	3.68102094727549e-05	1.69e-01	0.000493688285264859	1.17226302057147e-08	0.00496579044290554	5	#00b20b	1.0	0.769551674476811	0.895240531609543	-1.28753616519274	-0.3870785793428339	2.7953203541473	2.79785808883771	0.708363352632463
GENE666X	ucsf_hc.01_1.G217B.05046		hypothetical protein		near LTR block	I7I48_10975					0.000841774766383333	0.0127521573448497	0.00567790103698047	1.82e-01	1.0	0.000667291851412236	0.0552550788730997	5	#00b20b	1.0	1.16748065159401	0.845933926388499	-1.06340894333065	-0.6402362718260367		1.59028581435908	0.744679578433596
GENE667X	ucsf_hc.01_1.G217B.11529		hypothetical protein		near LTR block	I7I48_10423					0.00571631900315046	0.00420686301394755	0.0105901644038093	2.20e-01	1.0	0.0047969611385391	0.323244209198839	5	#00b20b	1.0	1.42919973357845	1.47665931947653	-1.58907545955186	-0.6608104277450821		2.01930041719564	0.620702538204838
GENE668X	ucsf_hc.01_1.G217B.10945		hypothetical protein			I7I48_06431					3.70867030682789e-06	6.17853421039543e-08	1.05972075306422e-07	9.46e-02	1.0	7.43934842127808e-10	8.75738107728348e-05	5	#00b20b	1.0	1.02858924719065	1.32091333780735	-1.56201449720344	-0.45310040191606293		2.6992205754195	0.854847106864936
GENE669X	ucsf_hc.01_1.G217B.10501		hypothetical protein	HISTO_ZT.Contig1141.Fgenesh_histo.19.final_new		I7I48_06691					0.00188125962224299	0.0012386137246062	4.16470222997697e-05	1.74e-01	4.69546877275113e-05	3.15305103912688e-06	0.0218442516979016	5	#00b20b	1.0	0.610857784901685	0.633727343461445	-0.938394389199491	-0.47180252273618445	4.74412976777365	1.5537434862332	0.551613315824822
GENE670X	ucsf_hc.01_1.G217B.05624		hypothetical protein			I7I48_04961					0.000409576898537894	2.2762106785167e-06	0.660422793722136	4.04e-02	0.0215233221591744	0.0950056615310995	0.000624861328868753	5	#00b20b	1.0	3.34233602927209	4.76794885710609	-0.44708862574008	-1.080892804726239	2.20531680493628	1.67223914914886	3.00506910429042
GENE671X	ucsf_hc.01_1.G217B.03697	PRE4	20S proteasome subunit	HISTO_ER.Contig17.eannot.1316.final_new	near LTR block	I7I48_09795					2.49410151660718e-05	1.45940442195633e-07	0.0133016023780648	2.99e-04	0.261442402437906	0.000103812523288058	7.95650423788281e-05	5	#00b20b	1.0	0.670679424615388	0.92552063691031	-0.283308178316073	-0.3683114537101301	0.312350869619307	0.482044169726893	0.648631767971851
GENE672X	ucsf_hc.01_1.G217B.06098		MIP-2A	HISTO_HS.Contig68.eannot.2075.final_new		I7I48_07076					0.000433271759858347	1.49017173486116e-05	0.00143545414835273	1.38e-05	0.261527873809905	0.00665798721610842	0.00362721349590262	5	#00b20b	1.0	0.521104461641211	0.681214585874156	-0.424830103529454	-0.5544941805755719	0.401024128982936	0.360564717499907	0.451153814161199
GENE673X	ucsf_hc.01_1.G217B.09772		JmjC domain-containing protein	HISTO_ZL.Contig1161d.eannot.1497.final_new		I7I48_06804					6.46838369044583e-06	2.76053419079297e-07	0.000223956023014882	5.63e-05	0.0475135484635734	0.133710746285629	0.00100938399868202	5	#00b20b	1.0	0.576736708084836	0.697947196609301	-0.391069536194618	-0.3324108728676263	0.669653422864045	0.146628816716945	0.411503367665011
GENE674X	ucsf_hc.01_1.G217B.02301		hypothetical protein	HISTO_DM.Contig93.eannot.1633.final_new		I7I48_07555					0.00283023027379031	0.00216183702880434	0.00153683140254313	3.63e-02	0.708803075239322	0.0223285523767163	0.0491371059425613	5	#00b20b	1.0	1.26087515455841	1.28395473915041	-1.62072154705953	-0.7806220398525778	0.392588837914535	1.09756893578321	0.913222998498133
GENE675X	ucsf_hc.01_1.G217B.09230		hypothetical protein			I7I48_09215					0.00477515097207826	0.022200263156516	0.0187119330553001	6.23e-01	1.0	0.263611401962937	0.478926707151081	5	#00b20b	1.0	0.667962463042457	0.532408753475729	-0.557945032418207	-0.19951471289053757		0.280115448479784	0.214328945781059
GENE676X	ucsf_hc.01_1.G217B.07353		26S proteasome non-ATPase regulatory subunit 11	HISTO_LF.Contig359.eannot.1939.final_new		I7I48_00462					2.55760006582091e-05	3.56876882576795e-08	0.0102356983388268	1.52e-07	0.00259024967711531	0.00250259240335301	0.00287469425102723	5	#00b20b	1.0	0.414197204059246	0.630947356780437	-0.185279505204627	-0.3658334157382839	1.04789897239778	0.226501399264263	0.269950451859647
GENE677X	ucsf_hc.01_1.G217B.12282		MFS monocarboxylate transporter	HISTO_ZZ.Contig2f.eannot.1088.final_new		I7I48_11341					1.08801607340725e-05	4.76084754459715e-08	0.000990425590159084	1.12e-06	0.00144568762591522	2.31227393438747e-05	0.0010071484360732	5	#00b20b	1.0	0.508887755996965	0.705861954012639	-0.283711573865223	-0.39013606220608255	1.14868699948851	0.408086323122342	0.353790485116902
GENE678X	ucsf_hc.01_1.G217B.05044		hypothetical protein	HISTO_GL.Contig306-snap.12.final_new	near LTR block	I7I48_10973					4.45921073889982e-07	1.06570568546952e-09	0.0087151914750373	1.0	0.000253252665173652	0.000353066927656219	2.5413929522684e-05	5	#00b20b	1.0	2.00745366325966	2.81025087239999	-0.941638834715717		4.11222134818912	1.39316657072441	1.55369522137295
GENE679X	ucsf_hc.01_1.G217B.02756		hypothetical protein	HISTO_DM.Contig933-snap.148.final_new		I7I48_07803					0.00693012523560563	1.81843561101006e-05	0.0189436128994547	5.78e-12	0.0037298783795971	0.000165338120479726	0.040807007185919	5	#00b20b	1.0	0.339042305394814	0.591875625531309	-0.248595207693093	-0.6961229808797246	0.945330197081055	0.444253439131225	0.257496992955025
GENE680X	ucsf_hc.01_1.G217B.05337		hypothetical protein		near LTR block	I7I48_10118					0.785572911289924	0.00302626757671842	0.0174221786498434	2.33e-02	0.154291125673036	0.234947761345765	0.299096481658516	5	#00b20b	1.0	0.0753831816787072	0.722636351979104	-0.582334730450726	-0.5385993125222073	0.755715252025208	0.343815775717023	0.340079675477441
GENE681X	ucsf_hc.01_1.G217B.06527		ubiquitin carboxyl-terminal hydrolase	HISTO_JG.Contig206.Fgenesh_Aspergillus.196.final_new		I7I48_05466					8.2436579448708e-05	4.05747923943568e-06	6.38720052518836e-06	1.64e-01	0.000515583939753444	0.000265336097132885	0.00232740314337195	5	#00b20b	1.0	0.726065398749474	0.870704959225923	-0.782918230964102	-0.26427577756164955	1.74720390531247	0.609928750359487	0.552714765867947
GENE682X	ucsf_hc.01_1.G217B.04882		RING superfamily domain-containing protein	HISTO_GL.Contig296.Fgenesh_Aspergillus.1.final_new		I7I48_10695					0.000908782578818355	2.88612759311697e-06	2.35672026128975e-06	3.24e-01	0.00975202329831581	0.0337742159601467	0.00259707762078535	5	#00b20b	1.0	0.399753236898577	0.633860539408256	-0.59231835546478	-0.0884970836831093	0.96689601734596	0.218412038226653	0.386817430206312
GENE683X	ucsf_hc.01_1.G217B.05017		hypothetical protein			I7I48_11041					0.0168210353493384	8.94273022671787e-06	0.000125839388534798	5.03e-01	0.00701424418327458	0.610541805543825	0.0714820832575132	5	#00b20b	1.0	0.462952280161788	0.986188604289399	-0.873484431653453	-0.17322517333746207	1.67585675709867	0.0993422498884535	0.390974089473406
GENE684X	ucsf_hc.01_1.G217B.09110	ILS1	isoleucyl-tRNA synthetase,cytoplasmic	HISTO_ZL.Contig1158.eannot.1417.final_new		I7I48_01580					9.4748967363121e-08	3.39601525009998e-10	0.0236534022502025	3.67e-01	0.00183622932950822	1.10334148699117e-09	0.0288420683418493	5	#00b20b	1.0	0.926626477871356	1.26814362415305	0.231470713238835	-0.13363530239840166	1.30103311310293	1.01423266655112	0.274081570923961
GENE685X	ucsf_hc.01_1.G217B.05603	MES1b	methionyl-tRNA synthetase	HISTO_GY.Contig460.Fgenesh_Aspergillus.49.final_new		I7I48_04981					0.000347342328923501	3.38849870704177e-06	0.852020610677227	9.47e-01	0.042283688052386	0.000134379768014032	0.130340453923354	5	#00b20b	1.0	0.482335212919787	0.670415371491559	-0.0197529456619066	0.006622854737161794	0.566942652864975	0.45415848519592	0.190718041368992
GENE686X	ucsf_hc.01_1.G217B.02393		thioredoxin	HISTO_DM.Contig93.eannot.1759.final_new	near LTR block	I7I48_07461					3.44621692157232e-06	1.2654822341891e-08	0.927171549348124	5.40e-03	0.00480377047514143	2.79932190138775e-05	0.00224585095583711	5	#00b20b	1.0	0.785625838737083	1.09311037447491	0.0103991999806921	-0.23507807127215335	0.898530815442115	0.538772053239528	0.441811826493643
GENE687X	ucsf_hc.01_1.G217B.10249		leucyl-tRNA synthetase	HISTO_ZT.Contig1089.Fgenesh_histo.171.final_new		I7I48_06181					3.59051081092946e-06	4.72049830521797e-08	0.413890140299196	3.96e-03	0.00620244333519714	3.04287377979144e-05	0.0131506589706921	5	#00b20b	1.0	0.640135623646271	0.809365461667189	0.0745386248639939	-0.2761066695272269	0.921649782793985	0.449056628778706	0.284450214833867
GENE688X	ucsf_hc.01_1.G217B.11130		sulfur metabolite repression control protein C	HISTO_ZU.Contig65.eannot.1956.final_new		I7I48_02840					0.00011505587004092	6.3991262176288e-07	0.553942019125834	9.25e-03	0.0433719518935675	4.38129267625815e-05	0.00801938111925339	5	#00b20b	1.0	0.528309441026122	0.750272955711427	0.0609597250495462	-0.21290433008471457	0.907397548941844	0.488702149395191	0.348733375533859
GENE689X	ucsf_hc.01_1.G217B.07329	LEU4	2-isopropylmalate synthase	HISTO_LF.Contig359.fgenesh_plus.184.final_new		I7I48_00438					1.68269731633789e-06	2.91070816311413e-09	0.0427026991538594	2.54e-01	0.0062293396234312	6.56273017165061e-06	0.0193355178739319	5	#00b20b	1.0	0.97290314228125	1.42640735839902	0.267419712201111	0.17628029619572708	1.2224531640927	0.742385771769895	0.397074360932073
GENE690X	ucsf_hc.01_1.G217B.09138	SEC18	secretory protein nsfA	HISTO_ZL.Contig1158.eannot.1365.final_new	near LTR block	I7I48_01551					3.11500088950974e-06	3.1929094451809e-09	0.000854224536330282	4.78e-02	0.0158905158619389	4.18141114177799e-05	0.0538198879338676	5	#00b20b	1.0	0.556863665155854	0.851036853224511	0.292638697114506	0.16696895276446524	0.681223700263992	0.406069290015469	0.191849553842001
GENE691X	ucsf_hc.01_1.G217B.04830		copper fist DNA binding domain-containing protein	HISTO_GL.Contig296.Fgenesh_histo.21.final_new	near LTR block	I7I48_10643					8.77444021583849e-07	1.59500943542935e-08	7.36842311574803e-05	5.83e-01	0.00373322759629669	1.07105175680333e-05	0.00606217197258989	5	#00b20b	1.0	0.876740663773474	1.10951958882105	0.545852872200187	0.10223727328726044	1.11159945856919	0.694055910986155	0.395516887635236
GENE692X	ucsf_hc.01_1.G217B.04724	TYS1	tyrosyl-tRNA synthetase	HISTO_GL.Contig233.Fgenesh_histo.40.final_new		I7I48_11016					1.6684484861804e-06	4.6776407107503e-09	5.26121937283714e-05	1.05e-03	0.00436431693212597	2.80976432861043e-06	0.000258951602497982	5	#00b20b	1.0	0.623861283396318	0.876152317104932	0.406209930792974	-0.2261896394755455	1.01149712619514	0.494370733110964	0.4347139404787
GENE693X	ucsf_hc.01_1.G217B.10670		phenylalanyl-tRNA synthetase subunit beta	HISTO_ZT.Contig174.eannot.1502.final_new		I7I48_05908					1.19347069544376e-05	1.44995670851121e-08	0.0168412116014866	4.84e-01	0.00559874256775733	9.22043594434887e-06	0.0317614605921315	5	#00b20b	1.0	0.578777293021157	0.882879140356884	0.226555771091074	-0.09178549371940178	1.20368737782474	0.497767564908352	0.241836469206215
GENE694X	ucsf_hc.01_1.G217B.02455	ARG2	acetylglutamate synthase	HISTO_DM.Contig93.eannot.1605.final_new		I7I48_07399					3.46896030270171e-09	7.23999516588953e-12	0.00134394600854274	8.78e-01	0.00276005135567183	5.3801056093833e-06	2.76986719122793e-05	5	#00b20b	1.0	0.900525219207092	1.28394497322227	0.270965532752516	-0.03406320181337363	1.50262855962179	0.501342399169955	0.515745957955271
GENE695X	ucsf_hc.01_1.G217B.06902	BPL1	biotin-[methylmalonyl-CoA-carboxytransferase] ligase	HISTO_KF.Contig597.eannot.1446.final_new		I7I48_02566					0.000116763729129466	1.61355821107372e-07	2.93803576170171e-05	9.45e-01	0.00475829131724332	8.00752254010384e-11	0.096079755205125	5	#00b20b	1.0	0.41577937973858	0.655174603854567	0.411696053074516	-0.0077586423442016494	1.1147451507365	1.09796269357101	0.164696848527458
GENE696X	ucsf_hc.01_1.G217B.00786		fungal specific transcription factor domain-containing protein	HISTO_BP.Contig457.eannot.1750.final_new		I7I48_03918					0.0132542189071441	0.000190423583648499	0.00343964477941098	8.50e-01	0.0591966026463478	0.000326636922900673	0.328457079663889	5	#00b20b	1.0	0.370313718802835	0.595884904539863	0.399073764593412	-0.03220019787131305	0.549589459695334	0.616643751085726	0.171145990936086
GENE697X	ucsf_hc.01_1.G217B.01567		prolyl peptidase	HISTO_DA.Contig93.eannot.1966.final_new		I7I48_08598					3.0047340433783e-08	3.83687633397027e-10	2.83233397015817e-06	1.81e-02	0.00516424389349804	1.48704250800053e-11	0.000132934380734373	5	#00b20b	1.0	0.748384683378019	0.930513616899288	0.453100622355996	0.29696027973633754	0.951135562358639	1.19313719752435	0.422852656423625
GENE698X	ucsf_hc.01_1.G217B.03959		hypothetical protein	HISTO_FE.Contig19.Fgenesh_histo.282.final_new	near LTR block	I7I48_08923					7.14206377420693e-05	2.8766093893262e-06	0.00112474843100488	1.27e-03	0.0288162362801259	6.14442308887543e-07	0.0103698646379992	5	#00b20b	1.0	0.464474322897302	0.588285236508725	0.315776856313799	0.36909978211847966	0.786978568669523	0.808079993475056	0.335131783408298
GENE699X	ucsf_hc.01_1.G217B.09265		GMP synthase	HISTO_ZL.Contig1161b.eannot.1297.final_new		I7I48_09250					5.46289735964708e-06	4.25633404792207e-08	0.04524552058307	3.60e-01	0.033686290580054	3.0924345524548e-06	0.00599372653827069	5	#00b20b	1.0	1.00813383702753	1.33894348083344	-0.290223189805663	0.20483234407546444	0.764761011534061	0.862496244485078	0.52300510887202
GENE700X	ucsf_hc.01_1.G217B.11000		RNA 3'-terminal phosphate cyclase	HISTO_ZU.Contig171.Fgenesh_histo.9.final_new	near LTR block	I7I48_01039					7.81254906444165e-08	1.75188194621721e-10	0.305783739303692	1.26e-01	0.00629181082220975	1.41487563071649e-07	0.00215013406643604	5	#00b20b	1.0	1.58488822803611	2.28217005625275	-0.193565147813319	0.45929251671326254	1.5652251511593	1.63791916035912	0.686743744288246
GENE701X	ucsf_hc.01_1.G217B.10625		KH domain RNA-binding protein	HISTO_ZT.Contig174.eannot.1443.final_new		I7I48_05953					0.000651460611518656	5.8240781240662e-06	0.597839121905308	2.70e-01	0.0585878781001107	9.31478935742053e-07	0.0170482110011214	5	#00b20b	1.0	0.630229835984538	0.904615010203305	0.0772738918500071	0.11137187628146544	0.565640610047843	0.942702497903031	0.450910051167769
GENE702X	ucsf_hc.01_1.G217B.02631	SEE1	S-adenosylmethionine-dependent methyltransferase	HISTO_DM.Contig933.Fgenesh_histo.158.final_new		I7I48_07928					2.55184687714391e-06	1.23962100470499e-06	0.0591251939950661	1.08e-01	0.219431747210042	3.48089580646813e-06	0.0100737456155685	5	#00b20b	1.0	0.859892197786146	0.882994471728319	0.245425287128089	0.22368929083134398	0.379167524688119	0.980922727551025	0.449105527876735
GENE703X	ucsf_hc.01_1.G217B.12299		oxysterol-binding protein	HISTO_ZZ.Contig4..eannot.1040.final_new		I7I48_11358					2.39710887925307e-07	2.27480377806054e-10	0.00106850940073895	1.27e-01	0.162747706527576	2.46324203749238e-08	0.00034644668055463	5	#00b20b	1.0	0.683944020589951	1.03189738182316	0.286440447077656	0.18704422179520738	0.371824688669321	0.717129379430202	0.408054887644611
GENE704X	ucsf_hc.01_1.G217B.02177		aspartate aminotransferase	HISTO_DM.Contig93-snap.6.final_new	near LTR block	I7I48_07680					6.53836418027262e-06	6.65190228516006e-07	0.406450362567158	2.13e-01	0.631190839979507	1.66436404529851e-05	0.00290274220142729	5	#00b20b	1.0	0.58416153499598	0.639194660128984	-0.0722556257988005	0.16002854602533925	0.127471745868648	0.459178434569866	0.346392514019179
GENE705X	ucsf_hc.01_1.G217B.09063	HIS5	histidinol-phosphate aminotransferase	HISTO_ZL.Contig1158.fgenesh_plus.36.final_new		I7I48_01628					4.01699504342179e-08	1.37447427743087e-10	0.0151301514667522	3.79e-03	0.262543088028425	3.8388111755788e-09	5.18871850410304e-05	5	#00b20b	1.0	1.34875647650667	1.86704506340105	-0.326652458947437	0.5562038572681762	0.373858422792697	1.32848404497444	0.851480126266294
GENE706X	ucsf_hc.01_1.G217B.07774		hypothetical protein	HISTO_LG.Contig392.Fgenesh_histo.120.final_new		I7I48_03763					5.39589645624281e-06	2.83690582433821e-08	0.80399321720204	6.37e-03	0.0428559309088446	0.000503088723654805	0.000789903728420428	5	#00b20b	1.0	3.25884522428161	4.375547674135	-0.164640269368284	1.540638327241381	1.93307585884887	3.1728948348668	2.01076655171308
GENE707X	ucsf_hc.01_1.G217B.09924	YPT52	vacuolar sorting-associated protein	HISTO_ZL.Contig658.Fgenesh_histo.66.final_new	near LTR block	I7I48_01490					5.9717288037807e-07	1.17906062908541e-09	0.0444773937892808	4.52e-02	0.253048296322953	4.59878830488344e-05	5.18871850410304e-05	5	#00b20b	1.0	0.689912900154715	0.991143041538196	0.174529134565701	0.12598927386082714	0.270171099173814	0.40986620076651	0.518686985794463
GENE708X	ucsf_hc.01_1.G217B.07645	CPA2	carbamoyl-phosphate synthase	HISTO_LF.Contig359.Fgenesh_histo.62.final_new		I7I48_00758					2.57321384000189e-06	1.07365129809862e-07	0.412302383983003	1.86e-03	0.425814404437479	6.27221160674362e-06	7.79242227459123e-05	5	#00b20b	1.0	1.30457260879125	1.56718046522968	0.168783167000979	0.7244085812510845	0.281416535427122	1.21977370858394	0.980896846390667
GENE709X	ucsf_hc.01_1.G217B.02565		hypothetical protein			I7I48_07995					1.1513144781596e-05	2.77236913294653e-09	0.0320158109723822	2.87e-02	0.384795822636036	7.51472378330587e-06	1.41667208961318e-05	5	#00b20b	1.0	0.699732255989004	1.20178470160308	0.25811328317856	0.4831316340095447	0.339781427449094	0.76966197265753	0.776850076970499
GENE710X	ucsf_hc.01_1.G217B.03202		peroxisomal NADH pyrophosphatase NUDT12	HISTO_DY.Contig31.Fgenesh_histo.94.final_new	near LTR block	I7I48_03486					6.16272113161979e-08	4.83471716837546e-09	4.72967463102662e-07	4.59e-01	0.38292273807236	2.20925918229386e-06	0.000601445868349261	5	#00b20b	1.0	0.763104049013195	0.845891561817295	0.55675515574792	0.10443344697662242	0.228104401709198	0.552864679165164	0.394444899052664
GENE711X	ucsf_hc.01_1.G217B.11440		F-box domain-containing protein	HISTO_ZW.Contig245-snap.3.final_new	near LTR block	I7I48_04876					2.28205765808387e-05	9.16247470913138e-08	0.0014606334478072	3.63e-04	0.69384774340904	0.000127584092268437	0.00680363959403208	5	#00b20b	1.0	0.481502554598971	0.6943024876377	0.284362138223243	0.33470195631650845	0.0980926596894944	0.412918493866631	0.301376691306528
GENE712X	ucsf_hc.01_1.G217B.00617		3-ketoacyl-acyl carrier protein reductase	HISTO_AZ.Contig47.Fgenesh_histo.83.final_new		I7I48_00304					8.24683960928448e-07	7.6612944859666e-09	6.10450758740682e-05	2.26e-06	0.398160139204492	4.06530173657976e-07	0.000499982814475775	5	#00b20b	1.0	0.853208976103754	1.12732358544564	0.538912764391656	0.4951466875053107	0.234420548706495	1.07096248323026	0.60101481401812
GENE713X	ucsf_hc.01_1.G217B.09512	NIT67	SH3 domain-containing protein			I7I48_09497					8.83873198417441e-06	2.48454578897206e-06	5.29076739736478e-05	3.60e-03	0.28946128290414	4.67723354650198e-07	0.00357202722791193	5	#00b20b	1.0	0.693416346594425	0.702944193367177	0.516963387505452	0.42702205899552753	0.256226314582685	0.751863934322167	0.425019407465569
GENE714X	ucsf_hc.01_1.G217B.08278		Rieske domain-containing protein	HISTO_ZE.Contig158-snap.18.final_new		I7I48_02163					5.78142831728008e-05	1.59653340465965e-07	0.000121071213978187	2.31e-02	0.471115821389489	8.58070303544106e-13	0.00564260460629381	5	#00b20b	1.0	0.436985067377588	0.645692601123443	0.357752215625288	-0.36536134114041635	0.199583690448631	1.56129041261563	0.284004965814147
GENE715X	ucsf_hc.01_1.G217B.03557	DNF3	aminophospholipid-translocating ATPase	HISTO_EA.Contig33.Fgenesh_histo.122.final_new		I7I48_04721					0.0131108004363197	0.000751749609741831	0.0353281036075077	9.83e-01	0.454516705940483	2.2059557830968e-05	0.198218137105903	5	#00b20b	1.0	0.508915458201332	0.717000726544141	0.380332278967489	-0.0035999584235190036	0.208937329284004	1.13683452133533	0.292074140355504
GENE716X	ucsf_hc.01_1.G217B.05881		hypothetical protein	HISTO_HS.Contig68-snap.38.final_new		I7I48_07295					0.00673552538817804	2.34988480880073e-06	0.010201491954475	6.62e-01	1.0	3.539094455968e-08	0.0150724681630653	5	#00b20b	1.0	0.416478618260002	0.858713132879104	0.350237992407489	0.10683058406897913		1.53909294481382	0.433103745146039
GENE717X	ucsf_hc.01_1.G217B.08236	COX16	cytochrome c oxidase-assembly factor COX16	HISTO_ZE.Contig149.eannot.1259.final_new		I7I48_02205					1.80356950563024e-05	2.37115373287586e-08	0.388881535525411	9.40e-01	0.149809778339654	2.0229243060576e-12	0.0406785364347662	5	#00b20b	1.0	0.538599221445931	0.835124429111396	-0.0780871519358541	0.01292659308617491	0.409171614465535	1.70826938493296	0.231343430753141
GENE718X	ucsf_hc.01_1.G217B.07063		kynurenine 3-monooxygenase	HISTO_KF.Contig601.eannot.1346.final_new		I7I48_02315					1.25729051421097e-06	3.15323107260314e-08	0.707350269790595	1.20e-01	0.195371764168949	1.75733137083671e-13	0.00140779384051405	5	#00b20b	1.0	0.632070042404621	0.756762444232836	0.0318738085127794	-0.23338245762909382	0.373780106944111	1.49267931171108	0.35575393503184
GENE719X	ucsf_hc.01_1.G217B.08320		hypothetical protein		transposon	I7I48_02121					0.00306082800656903	0.00385725265750835	0.00421700093464296	9.35e-01	1.0	5.80885230100763e-07	0.789678797510249	5	#00b20b	1.0	0.636859562877477	0.616630516321087	-0.634335054314025	0.02344959765854417		1.91317752727909	0.0800180071428911
GENE720X	ucsf_hc.01_1.G217B.06863		DNA repair and recombination protein RAD26	HISTO_KF.Contig597.fgenesh_plus.52.final_new		I7I48_02527	Ryp1_ChIP				0.000920821461523411	5.65537413362464e-05	0.000529569014687187	1.31e-01	0.172008320556053	9.00780464515701e-13	0.785956494847755	5	#00b20b	1.0	0.633764216261469	0.781439944206387	-0.566593500182528	0.36323195352160104	0.334334406050045	2.39516320894787	0.0601541795715672
GENE721X	ucsf_hc.01_1.G217B.01904		vegetative cell wall protein gp1	HISTO_DA.Contig93.Fgenesh_histo.212.final_new		I7I48_08259					0.000359274426708111	3.0383570484248e-05	0.0035296816283021	1.93e-01	0.510996022916447	1.24479502015289e-09	0.132391420253051	5	#00b20b	1.0	0.646149545561728	0.782857809926048	-0.475642485991214	0.2621451671714219	0.200266149573885	2.12885842188262	0.277514993553244
GENE722X	ucsf_hc.01_1.G217B.11527		nuclear transcription factor	HISTO_ZY.Contig518.Fgenesh_histo.48.final_new	near LTR block	I7I48_10421	Ryp1_ChIP		Ryp3_ChIP		4.90753298225036e-07	8.83832613782985e-10	0.241872096277698	3.00e-01	0.165772680654404	6.76804635057181e-09	0.0129401798927563	5	#00b20b	1.0	1.02282646427458	1.50147953598526	-0.15357371586038	0.18467014035788176	-0.361926343201541	1.31805562614336	0.401604374016144
GENE723X	ucsf_hc.01_1.G217B.01188		multidrug and toxin extrusion protein	HISTO_BP.Contig459.Fgenesh_histo.110.final_new		I7I48_04320					5.60334483527222e-07	1.46142369513489e-08	0.623070429394898	9.25e-01	0.795191932686985	2.54310563846505e-09	0.0736224295241416	5	#00b20b	1.0	0.791126316344142	0.949265657490444	0.049352428981341	-0.02051500334151461	-0.0662528314507282	1.11194273491381	0.221039437313864
GENE724X	ucsf_hc.01_1.G217B.05391		hypothetical protein	HISTO_GY.Contig460-snap.4.final_new	near LTR block	I7I48_05196					8.89986630078909e-07	1.3473140940175e-09	0.668639738420414	7.56e-01	0.640226922401312	1.08837050896823e-10	0.00507198383637905	5	#00b20b	1.0	0.738829420961558	1.08411654298858	-0.0405841487995078	0.06109958553238164	0.132038464503055	1.17332827438102	0.348112027959277
GENE725X	ucsf_hc.01_1.G217B.10275		hypothetical protein			I7I48_06155					0.0946368884941036	0.000405997076356078	0.865899845701637	9.98e-01	1.0	0.00661680106201419	0.317615458854694	5	#00b20b	1.0	0.426120584879448	0.945730467272337	-0.0412730288004648	0.000914061847989755		0.940486470857231	0.344012486196086
GENE726X	ucsf_hc.01_1.G217B.08976	DGK1	phosphatidate cytidylyltransferase	HISTO_ZL.Contig1131.Fgenesh_histo.59.final_new	near LTR block	I7I48_01714					0.000517494150992731	1.54286082985946e-06	0.412077252507388	1.11e-03	0.796089198303243	3.13630156494279e-06	0.117159762027479	5	#00b20b	1.0	0.44545405098457	0.700914165305307	0.0837404274789799	0.2980954998484901	-0.0682496173197347	0.667403546310811	0.200676196997281
GENE727X	ucsf_hc.01_1.G217B.09570	APE4	aspartyl aminopeptidase	HISTO_ZL.Contig1161c.eannot.1514.final_new		I7I48_09555					0.00021671362990239	2.95320930128932e-07	0.10402507597569	2.20e-01	0.989667372466481	1.49641024133126e-08	0.0036465879669049	5	#00b20b	1.0	0.424389788563009	0.676917978468453	0.143063267352845	0.12253931745778558	0.00345152625390455	0.738457041285358	0.324431101313498
GENE728X	ucsf_hc.01_1.G217B.07036		MFS multidrug transporter	HISTO_KF.Contig601-snap.14.final_new		I7I48_02286					4.77770257939839e-05	1.67623042808587e-06	0.604464135644303	9.72e-04	1.0	7.89773381459461e-08	0.00361555063461264	5	#00b20b	1.0	0.621021456289919	0.782964740039909	-0.06219376158956	0.42685317768376363		1.20000741549168	0.470621842865178
GENE729X	ucsf_hc.01_1.G217B.05675		hypothetical protein		near LTR block	I7I48_04909					3.21785231831145e-05	1.50614725847941e-07	0.923280656376701	1.45e-04	0.754831620352758	0.000212043821810251	0.000883378688824871	5	#00b20b	1.0	2.48554087480126	3.44585135434648	0.0539587212664938	1.7857490508185774	-0.208140814363072	4.91348717068375	2.12746834635565
GENE730X	ucsf_hc.01_1.G217B.08606		hypothetical protein	HISTO_ZL.Contig1131-snap.33.final_new		I7I48_09994					0.00864657756584803	0.0001138739793388	0.983448303497484	1.0	1.0	0.000171260934050665	0.0366260497218809	5	#00b20b	1.0	1.16083585441805	1.77945438307351	0.00951652256084734			2.30966239795734	0.896496449508047
GENE731X	ucsf_hc.01_1.G217B.10513	CDC123	cell cycle control protein	HISTO_ZT.Contig174.eannot.1420.final_new		I7I48_06065					2.87103735991441e-07	3.43091834695710e-09	0.000248092150267955	1.75e-05	0.648567409846194	3.9081164868784e-09	0.000310810654638399	5	#00b20b	1.0	0.717034613756293	0.896490473309073	-0.346003787041769	0.541109503627368	0.139357686880628	0.850547913132713	0.432872630517472
GENE732X	ucsf_hc.01_1.G217B.10856		neutral ceramidase	HISTO_ZT.Contig181-snap.104.final_new	near LTR block	I7I48_06521					1.55789716893761e-06	6.51247676125655e-09	0.0745346370919917	3.25e-03	0.995278680305719	2.44105243036581e-07	0.0969104378568171	5	#00b20b	1.0	0.681976523898364	0.951192419584734	-0.173472149038056	0.34351889237349015	0.0014105647793583	0.812255473711216	0.203450359946679
GENE733X	ucsf_hc.01_1.G217B.05170		transfer RNA-Trp synthetase	HISTO_GL.Contig59.eannot.1280.final_new	near LTR block	I7I48_10945					9.4748967363121e-08	7.0826079617593e-10	3.96403455835085e-05	8.97e-02	0.369174815863497	1.04560297584568e-09	0.000458041148174596	5	#00b20b	1.0	1.03865242593222	1.34729786182304	-0.523947087353116	0.31046718958984243	0.267391045761874	1.12768778322554	0.550268248705244
GENE734X	ucsf_hc.01_1.G217B.10638		hypothetical protein			I7I48_05941					1.03683346438844e-07	7.0826079617593e-10	0.000158993110749769	2.02e-01	0.232412539307071	1.63685596411511e-10	0.00125413737881555	5	#00b20b	1.0	1.1330075772427	1.47997022532016	-0.532861965544104	0.2830194758209031	0.390162672348021	1.67443628075106	0.540438544250111
GENE735X	ucsf_hc.01_1.G217B.00576		DUF1014 domain-containing protein	HISTO_AZ.Contig47.fgenesh_plus.36.final_new		I7I48_00263					2.74696831702128e-07	1.66702863484137e-09	2.44047372932314e-06	4.09e-03	0.334915056532564	1.30879012334296e-10	0.00034152937824713	5	#00b20b	1.0	0.932851304980242	1.22763609593931	-0.634203359384156	0.4038556608517494	0.288428029409992	1.32686158833236	0.559364355948913
GENE736X	ucsf_hc.01_1.G217B.00612		hypothetical protein			I7I48_00299					1.67135063370029e-07	5.32790236731755e-10	8.31591094089035e-05	1.43e-05	0.91128334581722	6.7001166050693e-10	0.00139836767819223	5	#00b20b	1.0	1.19650247430068	1.67563894549107	-0.77487917751901	1.155379648354769	-0.0490094717465315	2.35565726301395	0.618511707528121
GENE737X	ucsf_hc.01_1.G217B.11064		hypothetical protein	HISTO_ZU.Contig65.genewise.124.final_new	near LTR block	I7I48_02774					7.32762217782921e-05	1.28012843501551e-07	3.83039089681132e-05	1.31e-02	0.789526379652047	2.43593456203402e-07	0.0144035411879216	5	#00b20b	1.0	0.600562657374081	0.940303617247142	-0.617224277560473	0.5774981364728398	0.0731859334287854	1.05310452229814	0.375404255785741
GENE738X	ucsf_hc.01_1.G217B.00807		hypothetical protein			I7I48_03939					0.0736864455050276	0.00115270343504621	0.0873922691977367	1.43e-01	1.0	0.000883985911320574	0.752510775638942	5	#00b20b	1.0	0.996884034441722	1.79702660356663	-1.03953722687354	0.7460273207448627		2.41872517174232	0.214699215901202
GENE739X	ucsf_hc.01_1.G217B.04058		hypothetical protein			I7I48_09022					0.000927306012769639	1.04959438266142e-06	0.00508896519683385	2.59e-01	0.801049187349248	1.74179767008896e-05	0.771112116713054	5	#00b20b	1.0	0.657715878894013	1.13184411711687	-0.55349243983026	0.4505650725767996	0.166854871132142	1.16923584168119	0.077729173260201
GENE740X	ucsf_hc.01_1.G217B.10326		no significant blast hit, conidia-enriched transcript	HISTO_ZT.Contig1089.eannot.1653.final_new		I7I48_06104					0.00835536920958691	0.00139023678030453	0.52473082482028	1.27e-01	0.648728254392494	0.000335093587554306	0.400968132713805	5	#00b20b	1.0	0.579742044149462	0.715496922606439	0.125299670579116	0.3245805187625036	0.21290220186855	1.03769948214692	0.230252601540531
GENE741X	ucsf_hc.01_1.G217B.01650	ARG8	acetylornithine aminotransferase	HISTO_DA.Contig93-snap.136.final_new		I7I48_08514					2.3349589908235e-08	6.67940920999213e-10	0.165109502403936	1.17e-01	0.0110854639581726	1.96452804086042e-12	0.000646231978654934	5	#00b20b	1.0	1.41949420249991	1.66610561586629	-0.182120743297809	0.4834069594174298	0.943846770034013	2.36730584826017	0.67232796869094
GENE742X	ucsf_hc.01_1.G217B.08067		DUF500 domain-containing protein	HISTO_LN.Contig75.fgenesh_plus.9.final_new	near LTR block	I7I48_10608					0.000125864731810186	2.40074578887765e-07	0.475634998805074	1.72e-05	0.261091012799108	7.36377237929761e-10	0.12138762171471	5	#00b20b	1.0	0.468098244631441	0.719673059487444	-0.0649282831490403	0.4991210995049159	0.290156041997069	0.988476588295906	0.174514303431765
GENE743X	ucsf_hc.01_1.G217B.05676		imidazole glycerol phosphate synthase hisHF	HISTO_GY.Contig460.eannot.1737.final_new	near LTR block	I7I48_04908					2.2829429152301e-08	2.27984156450699e-10	1.22583305234858e-05	5.21e-04	0.0985683519542674	7.51987753795948e-13	0.00431756221335385	5	#00b20b	1.0	1.02431431765	1.28831409432959	-0.512398396502904	0.6968829423270391	0.614902321438349	1.62745879345016	0.365981788693542
GENE744X	ucsf_hc.01_1.G217B.04881	CTR86	essential cytoplasmic protein Ctr86	HISTO_GL.Contig296.eannot.1409.final_new		I7I48_10694					0.000221719675161051	4.36938086037097e-07	0.000722766747713315	2.78e-14	0.00662187241116895	0.0582818187840134	0.0307400020355963	5	#00b20b	1.0	0.409340940124403	0.6569574109346	0.323063221270239	0.7547561000928209	0.876419684034247	0.189588811879978	0.251045232164071
GENE745X	ucsf_hc.01_1.G217B.02692		YeeE/YedE family integral membrane protein	HISTO_DM.Contig933.Fgenesh_histo.188.final_new	near LTR block	I7I48_07867					0.000130181519108741	3.29202133271483e-07	0.0162996868834621	2.06e-13	0.000900534341533491	0.00629852732961886	0.00188416874026951	5	#00b20b	1.0	1.01192095757649	1.53927868273695	0.523328650465691	1.853357472093384	2.97960987267325	0.802684016217245	0.939068060501974
GENE746X	ucsf_hc.01_1.G217B.12034		chromosome segregation ATPase family protein	HISTO_ZZ.Contig127b-snap.101.final_new	near LTR block	I7I48_11694					2.47505746904712e-05	2.9014023167549e-06	0.000914278424881095	2.60e-09	0.0012805621199422	4.45004535318895e-05	0.0718254440646242	5	#00b20b	1.0	0.820206847510093	0.947822476772673	0.529010395177956	1.6373368813390565	2.38133275554188	0.939171643576638	0.360857629171904
GENE747X	ucsf_hc.01_1.G217B.01108		HET-C domain-containing protein HetC	HISTO_BP.Contig459.fgenesh_plus.85.final_new		I7I48_04240					0.000127691335961117	1.2710783234167e-07	0.00333111447584332	4.47e-18	0.00029313914578966	7.62922082926169e-07	0.414027180069412	5	#00b20b	1.0	0.438861552319453	0.727544146425814	0.27622850393093	1.751704483813127	1.74043991936205	0.722815983961445	0.101777281730009
GENE748X	ucsf_hc.01_1.G217B.07946	NIT14	alcohol dehydrogenase; nitrosative stress induced transcript	HISTO_LG.Contig392.fgenesh_plus.74.final_new		I7I48_03589					0.000374522153544592	6.7837869963253e-08	0.00168410490729172	1.92e-12	0.00143612379280331	3.25611502667427e-05	0.0168665614518641	5	#00b20b	1.0	0.557034454928505	1.05540272789745	0.424322555051563	2.3445768309925765	1.92901904990603	0.805636975689467	0.414882978568554
GENE749X	ucsf_hc.01_1.G217B.02965		flavin-containing amine oxidase	HISTO_DM.Contig940.Fgenesh_histo.53.final_new		I7I48_08083					7.86895552375426e-05	6.54083218864755e-08	0.94780570717262	8.71e-17	0.00252562540517525	5.55128457245512e-08	0.126416069707322	5	#00b20b	1.0	0.438473830461878	0.727281416817442	0.00590345601468734	1.3758342410773108	1.19773688280603	0.831787482072499	0.17144969354237
GENE750X	ucsf_hc.01_1.G217B.05102		flavin-nucleotide-binding protein	HISTO_GL.Contig59.eannot.1293.final_new		I7I48_10877					0.0011798076869084	3.49195826098422e-05	0.0955920111671077	4.80e-11	0.00278095203328386	5.45112729879479e-05	0.150617836463514	5	#00b20b	1.0	0.457242351075453	0.629947874702667	0.196743135171083	1.0970351620482912	1.21007754499696	0.685858551281074	0.225508973407025
GENE751X	ucsf_hc.01_1.G217B.03078		hypothetical protein	HISTO_DU.Contig190-snap.49.final_new		I7I48_12060					0.000534061086083198	4.68791691196554e-06	0.0888150370075212	9.25e-12	0.00786234555863377	0.0381171380545259	0.0294601706529331	5	#00b20b	1.0	0.587059568776057	0.862464606175126	0.238924877285231	1.540401544559763	1.26773569544827	0.331643878759293	0.388068086528883
GENE752X	ucsf_hc.01_1.G217B.02986		DUF3237 superfamily domain-containing protein	HISTO_DU.Contig190.Fgenesh_histo.49.final_new		I7I48_11968					0.000377312347519977	8.12646848562902e-08	0.687552830261362	3.85e-14	0.0012130543386902	0.0756719403757212	0.010814574237242	5	#00b20b	1.0	0.345529621422741	0.65842560398309	0.0324298067944566	1.4417095810809113	1.35221170697508	0.167839988208348	0.284353190268367
GENE753X	ucsf_hc.01_1.G217B.00518		hypothetical protein			I7I48_00205					0.000218947632943443	1.41499293684781e-05	0.480260005928553	8.89e-17	1.0	0.000909115972472311	0.00991274610638479	5	#00b20b	1.0	2.44019523043696	2.94461543960729	-0.467285122819254	3.9633340374772743		2.38422982375827	1.3516544086248
GENE754X	ucsf_hc.01_1.G217B.00602		DUF455 domain-containing protein	HISTO_AZ.Contig47.Fgenesh_Aspergillus.79.final_new		I7I48_00289					3.16350061053137e-06	6.90288367602859e-09	0.0499826693801244	6.04e-06	0.000421982652923797	6.62925830651596e-06	0.00244969572228377	5	#00b20b	1.0	0.997092209827986	1.45399504071464	-0.327192721015217	1.8181703228392918	2.44150214018619	1.12971339872204	0.636076330362815
GENE755X	ucsf_hc.01_1.G217B.06941		hypothetical protein	HISTO_KF.Contig597.Fgenesh_histo.76.final_new		I7I48_02606					2.88344770076978e-05	1.29168626782008e-07	0.760761951304075	8.63e-09	0.00416585621851027	0.00203449806157824	0.00185225641257208	5	#00b20b	1.0	2.2194008809672	3.07904689943856	0.143629797457186	3.2556538947621907	6.95104198856174	2.59000939538318	1.78426165576329
GENE756X	ucsf_hc.01_1.G217B.00808		methyltransferase	HISTO_BP.Contig457-snap.38.final_new		I7I48_03940					1.08801607340725e-05	8.42871258715105e-08	0.0591462871834903	5.08e-09	0.000370713015932811	0.000703153266669515	0.00551993883738163	5	#00b20b	1.0	1.87197492551825	2.50029986792315	-0.759582456328556	2.8816233709516546	5.51589079565154	1.80823771844966	1.14970096904734
GENE757X	ucsf_hc.01_1.G217B.00136		hypothetical protein	HISTO_AL.Contig317.Fgenesh_histo.71.final_new	near LTR block	I7I48_01270					0.204007098970818	0.000113765841519477	0.265339017283822	7.12e-09	0.00936372079361555	0.000911494883695723	0.0754644393992559	5	#00b20b	1.0	0.334681640202669	1.06967919329192	-0.275527238558564	1.5426961900044756	2.032385214103	1.03352434678147	0.497419805968621
GENE758X	ucsf_hc.01_1.G217B.01891		hypothetical protein	HISTO_DA.Contig93.Fgenesh_histo.182.final_new		I7I48_08272					0.000110440865095996	0.000285117482746547	0.000874066672254747	2.33e-25	1.71120790853507e-05	5.54555050267029e-08	0.0272797793043011	5	#00b20b	1.0	0.757002515265516	0.681281562575403	0.550798058650302	3.032141532711974	3.59270125562793	1.8654105381088	0.468844637356111
GENE759X	ucsf_hc.01_1.G217B.10733		hypothetical protein	HISTO_ZT.Contig181.eannot.1706.final_new		I7I48_06644					1.03754873138639e-05	1.30118084538328e-06	0.229101545741539	1.09e-15	2.57467201209233e-05	4.25914512850357e-06	0.00145306990398334	5	#00b20b	1.0	0.731365996451993	0.836652937496798	0.148748694858378	2.512135917632378	3.30549163083389	0.917861623194146	0.550532868615382
GENE760X	ucsf_hc.01_1.G217B.04900		hypothetical protein			I7I48_10713					0.00288630873035555	4.44691858516199e-06	0.713716303425744	3.14e-14	1.0	3.36525048998262e-05	0.02641519021833	5	#00b20b	1.0	0.477618986496425	0.847366154673836	0.0521002913675703	2.0027164051347497		0.9526710702016	0.436546753997843
GENE761X	ucsf_hc.01_1.G217B.01493		MFS multidrug transporter	HISTO_DA.Contig93.Fgenesh_histo.276.final_new		I7I48_08675					0.0183180618994683	0.000270947289655499	0.274957953902613	4.52e-14	0.000624312845637055	3.09933345503651e-05	0.0122592720419802	5	#00b20b	1.0	0.709895054335641	1.15233477837906	-0.319564987887964	3.006399411831198	4.65301914671196	2.03934218317626	0.865082713694118
GENE762X	ucsf_hc.01_1.G217B.06325		DUF636 domain-containing protein	HISTO_JF.Contig157.Fgenesh_histo.33.final_new	near LTR block	I7I48_01019					0.0383439541245982	0.00766778432933145	0.747491181246403	1.95e-11	0.000358910325349035	7.32167435459169e-05	0.0036200502985852	5	#00b20b	1.0	0.455253299224513	0.589513906931987	-0.0668643645588016	1.770371093721555	3.20841383283874	1.29009894956459	0.793146287525711
GENE763X	ucsf_hc.01_1.G217B.07957		oxidoreductase	HISTO_LG.Contig392.eannot.1811.final_new		I7I48_03578					0.116057290972175	0.00504284852115484	0.0495116021389899	3.01e-16	0.00171689261664287	0.0470936387813191	0.0110708184987403	5	#00b20b	1.0	0.517133453358942	0.911622934289944	0.570173755780252	3.413784549545082	2.72469205325034	0.869676917203471	1.08499329100057
GENE764X	ucsf_hc.01_1.G217B.01639		hypothetical protein			I7I48_08526					0.0230737058194763	0.00511684529401474	0.0640278255701598	1.11e-18	0.0132198640236656	0.0280561292426163	0.0468731313732178	5	#00b20b	1.0	1.05256800136217	1.28222608765812	0.769547971869748	4.663400670036327	2.57980462196326	1.58653526297744	1.22780415724331
GENE765X	ucsf_hc.01_1.G217B.04272	OPS1	opsin	HISTO_FX.Contig167.eannot.1335.final_new		I7I48_12287	Ryp1_ChIP				0.193543158742966	0.000912551851392438	0.00213042941616391	1.15e-16	0.000930884081044898	7.52007503814948e-06	0.0143206892012097	5	#00b20b	1.0	0.225353072391816	0.596351604484737	-0.526408289551331	2.8578515469036305	2.07501067366469	1.0290117570278	0.482159399947461
GENE766X	ucsf_hc.01_1.G217B.03910		hypothetical protein	HISTO_FE.Contig19.Fgenesh_histo.272.final_new		I7I48_08874					0.00714528963590736	0.000137771188814495	0.170778325606152	6.30e-19	0.00141051201920559	4.25914512850357e-06	0.0743822941635751	5	#00b20b	1.0	0.62207066338462	0.938528761045602	-0.295424320553665	3.28587779157876	2.09177166517085	1.6635275385397	0.468571539400843
GENE767X	ucsf_hc.01_1.G217B.07379		hypothetical protein			I7I48_00489					0.00252410200581531	0.00237788234137331	0.897814839660806	8.82e-05	0.000512146934237567	0.0656276786370753	0.867359178079288	5	#00b20b	1.0	0.764374305573848	0.764119182650181	-0.0300748720658124	1.790761541312042	3.97143114844551	0.471472796080255	0.0608445925814811
GENE768X	ucsf_hc.01_1.G217B.06828		hypothetical protein	HISTO_KF.Contig597.Fgenesh_histo.134.final_new	near LTR block	I7I48_02492					0.390045875328302	0.0121372408348033	0.803128399926001	6.21e-09	0.00126762200882369	0.138464197937327	0.716528728709569	5	#00b20b	1.0	0.34377255032401	0.934778894932155	0.0910808821154714	2.3292904640940026	3.99919533869353	0.700968695859816	0.212133746847512
GENE769X	ucsf_hc.01_1.G217B.10860		repeat set, removed	HISTO_ZT.Contig181.Fgenesh_histo.219.final_new	transposon	I7I48_06517					0.0703787298043549	0.00500373564506804	0.24758892287845	1.15e-07	0.000578282344118181	0.0595066203887302	0.238252152420959	5	#00b20b	1.0	0.431468784388465	0.67363805459417	0.245343393372025	1.6473517717895774	3.38247950046074	0.490122765326385	0.336720399191615
GENE770X	ucsf_hc.01_1.G217B.01222		extracellular protein	HISTO_BP.Contig459-snap.91.final_new		I7I48_04354					0.12773952340212	0.00136734284896974	0.583643658667312	9.10e-10	0.00531551812969882	0.0080050433101334	0.821016538238728	5	#00b20b	1.0	0.279520275814028	0.607242502576723	0.0913533481359488	1.5011291293488038	1.80541602507532	0.448135662236157	0.0507831853144665
GENE771X	ucsf_hc.01_1.G217B.07503		polyketide synthase	HISTO_LF.Contig359.Fgenesh_histo.162.final_new		I7I48_00614					0.0581697677279595	0.0193112274496776	0.819028069779267	1.73e-15	0.000428930428476605	0.0374643618270813	0.0805578129713346	5	#00b20b	1.0	0.55944347312435	0.683821978384578	-0.0651518818819314	3.1376069003426723	4.6287777668276	0.690858265022853	0.587481551172209
GENE772X	ucsf_hc.01_1.G217B.00071		3-demethylubiquinone-9 3-methyltransferase	HISTO_AL.Contig317.eannot.1564.final_new		I7I48_01335					0.011526072360953	0.000346597373159193	0.648871116847938	1.50e-14	0.00143640418007557	0.00460016784043701	0.00738271276730567	5	#00b20b	1.0	0.469674748690214	0.696322041231432	-0.0753201147814773	2.2069480271277278	3.04153096952837	0.582350116832862	0.588357083396311
GENE773X	ucsf_hc.01_1.G217B.10878		hypothetical protein	HISTO_ZT.Contig181.Fgenesh_histo.54.final_new	near LTR block	I7I48_06497	Ryp1_ChIP	Ryp2_ChIP	Ryp3_ChIP	Ryp4_ChIP	0.00512565084421535	3.57169313922445e-05	0.213394244914909	6.66e-08	0.000592456131126739	0.0386168093753204	0.015720163180232	5	#00b20b	1.0	0.518250953029296	0.838334190316397	0.195460036124818	1.297683900797488	2.33152417512763	-0.362215148041464	0.509952842165512
GENE774X	ucsf_hc.01_1.G217B.08851		methyltransferase	HISTO_ZL.Contig1131-snap.150.final_new		I7I48_01842					2.19185668822482e-08	2.93895818860038e-08	2.93803576170171e-05	5.87e-07	6.72653050243449e-05	2.82314086837119e-07	0.000310810654638399	5	#00b20b	1.0	1.93608662827471	1.81367316500965	-1.34954994646708	2.3482796871635836	5.55202554195001	2.60313230775399	1.10368504327874
GENE775X	ucsf_hc.01_1.G217B.04481		3-hydroxyanthranilate 3,4-dioxygenase	HISTO_GI.Contig363.eannot.1226.final_new	near LTR block	I7I48_00830					2.11784673619394e-05	0.00580315362450996	5.89632262359002e-06	3.85e-06	0.000208203941930888	3.05645863709892e-07	0.00432841103824536	5	#00b20b	1.0	0.638505136894871	0.352365086657162	-0.679067982802336	0.7313930317006911	2.79749728585268	1.02678347201262	0.444055697673829
GENE776X	ucsf_hc.01_1.G217B.10245		beta alanine synthase	HISTO_ZT.Contig1089.eannot.1606.final_new		I7I48_06185					0.0125834612200533	4.98260177023752e-05	2.19029198314319e-05	1.08e-11	0.000321463763027192	7.83099064038514e-05	0.0913810676512026	5	#00b20b	1.0	0.561484776366497	1.00004040603875	-1.2158167269429	1.6698632019179345	2.95504578614726	1.19658641796728	0.435950787630212
GENE777X	ucsf_hc.01_1.G217B.08134		hypothetical protein		near LTR block	I7I48_03885					1.17698292601525e-05	1.04813098434841e-08	2.7328053220434e-08	2.74e-09	3.16737685377828e-05	9.66127611825127e-06	0.00277458176965961	5	#00b20b	1.0	0.708899671227025	1.12096312780281	-1.16933913594688	2.3028335448028026	4.4733487176414	0.847084865625837	0.505785389703021
GENE778X	ucsf_hc.01_1.G217B.04674		hypothetical protein	HISTO_GI.Contig382.Fgenesh_Aspergillus.82.final_new	in LTR block	I7I48_02705					0.244367210900151	0.000885945199923957	0.0202523166741536	2.59e-06	0.000131294703096139	3.39186733927771e-05	0.255157042500567	5	#00b20b	1.0	0.369421820918838	1.08916179835802	-0.627637384975662	1.976912254008454	3.59113008442653	1.27842836653894	0.377281287382575
GENE779X	ucsf_hc.01_1.G217B.05719		hypothetical protein	HISTO_GY.Contig471.genewise.49.final_new		I7I48_05290					0.0432056383342097	4.1949269176552e-07	0.0205733059283226	4.59e-11	0.000179066712614419	0.121846612388084	0.0139504661206483	5	#00b20b	1.0	0.259875693709207	0.848764520976218	-0.274823539477318	1.1470309385736128	1.76669650445417	0.198640577529233	0.372888169977647
GENE780X	ucsf_hc.01_1.G217B.08490		short-chain dehydrogenase/reductase SDR	HISTO_ZH.Contig107.eannot.1143.final_new	near LTR block	I7I48_10514					0.000876209924878559	1.95135605941961e-07	1.7627497504143e-06	7.57e-06	0.00126376138356004	0.158577586893757	0.000789903728420428	5	#00b20b	1.0	0.336398700724946	0.659314997936548	-0.560245992178253	0.7482728111481916	1.34949618117603	0.141817158567355	0.426493978533719
GENE781X	ucsf_hc.01_1.G217B.04942		hypothetical protein	HISTO_GL.Contig296.Fgenesh_histo.98.final_new	near LTR block	I7I48_10755					0.0376336940693712	0.0109661453517697	0.0267177019146861	5.38e-04	1.0	0.000730209418951777	0.828142410446085	5	#00b20b	1.0	0.53358906369836	0.653562012946229	0.508647210910707	1.0312805632472566		1.21016722734463	0.0870462535006924
GENE782X	ucsf_hc.01_1.G217B.04752		aminotransferase family protein (LolT)	HISTO_GL.Contig285.eannot.1063.final_new		I7I48_11064					0.000320482005508376	8.97931721121082e-07	0.00269576808339611	1.09e-09	0.0235464485065454	2.3234252367312e-08	0.00953723108270054	5	#00b20b	1.0	0.422629014857658	0.661963971266859	0.296090299967282	1.059495754635028	0.879418980276442	0.979002197154114	0.326827246077126
GENE783X	ucsf_hc.01_1.G217B.06940		hypothetical protein	HISTO_KF.Contig597-snap.76.final_new		I7I48_02605					1.10660488910637e-05	0.000202299218633142	0.197286842985419	2.63e-10	0.0215509892871078	4.40639240193154e-06	0.00362899574455581	5	#00b20b	1.0	0.795913034262787	0.608786659456381	0.170760233584839	1.0137977913188279	1.850535247515	1.06333660970414	0.560425001934078
GENE784X	ucsf_hc.01_1.G217B.12058		carbonic anhydrase	HISTO_ZZ.Contig127c.Fgenesh_Neurospora.22.final_new		I7I48_11718	Ryp1_ChIP	Ryp2_ChIP	Ryp3_ChIP	Ryp4_ChIP	6.13684298171542e-06	1.6425642775641e-05	0.00526090137240822	1.68e-06	0.000292618997540424	2.0038418332025e-06	0.00660951379563849	5	#00b20b	1.0	1.05630940856682	0.960600322701188	0.498498867836732	1.2190813745060798	2.3001844574836	1.49198485705163	0.637023962267574
GENE785X	ucsf_hc.01_1.G217B.00710		hypothetical protein	HISTO_BI.Contig285.eannot.1102.final_new		I7I48_12149	Ryp1_ChIP	Ryp2_ChIP	Ryp3_ChIP		0.0045173849868454	2.11645060312091e-06	0.126178330180665	6.33e-03	0.00151534058147462	8.04907642459227e-10	0.0338681701012375	5	#00b20b	1.0	0.632909095397782	1.25231968531866	0.281622549556507	1.0379383579757082	2.15934424693225	1.85801742176189	0.496602791750238
GENE786X	ucsf_hc.01_1.G217B.06802		hypothetical protein		in LTR block	I7I48_02465					0.00105337026457512	7.26388359255351e-06	0.935674565409292	2.07e-04	0.00774582519666747	6.0519451842784e-06	0.021132740368536	5	#00b20b	1.0	1.38640910459249	2.05057267162259	0.0328085758955923	1.5988692207951534	3.74782011517891	3.62184451586206	1.01320694515371
GENE787X	ucsf_hc.01_1.G217B.06800		hypothetical protein		in LTR block	I7I48_02463					1.56689422183856e-05	5.06267239428728e-07	0.312209219596619	9.93e-05	0.0225907416204076	3.10424791087225e-06	0.0288330103750825	5	#00b20b	1.0	1.64552050111814	2.02882605440919	0.312866141399	1.7421659211448661	3.27378863138863	2.86203668999534	0.796843232353319
GENE788X	ucsf_hc.01_1.G217B.07017		phenazine biosynthesis PhzC/PhzF protein	HISTO_KF.Contig601.Fgenesh_histo.59.final_new	near LTR block	I7I48_02266					0.00464627193610645	7.74261344825827e-06	0.000319263068105925	2.79e-01	0.00325303047422793	3.40450370681852e-12	0.0835122972851041	5	#00b20b	1.0	0.333877557146995	0.596144070991674	0.402357298022458	0.17827440312215498	1.3642984063081	1.86591037919632	0.211918637525861
GENE789X	ucsf_hc.01_1.G217B.06994		aminopeptidase	HISTO_KF.Contig597.Fgenesh_histo.8.final_new	near LTR block	I7I48_02660					9.29644551887322e-06	8.46914225155201e-08	0.00441888197661627	2.45e-01	0.00304762477461338	1.51506836877039e-13	0.00361555063461264	5	#00b20b	1.0	0.505654500353523	0.668581409614711	0.238447595155403	0.1964980479612582	1.04720623478121	2.01022644601624	0.301907372515399
GENE790X	ucsf_hc.01_1.G217B.11823		adenosylhomocysteinase, UPF0261 domain-containing protein	HISTO_ZZ.Contig127a.eannot.1339.final_new	near LTR block	I7I48_11481					3.99242974767233e-07	3.1929094451809e-09	0.572217750268808	3.39e-07	0.000377381241904433	9.84064624510368e-12	0.00436212204244723	5	#00b20b	1.0	1.01977285366399	1.35259969237039	-0.0801287952211585	2.591245056814192	4.18051714745653	5.30047802270691	0.500754222599417
GENE791X	ucsf_hc.01_1.G217B.02120		hypothetical protein	HISTO_DF.Contig537.Fgenesh_histo.119.final_new		I7I48_03343					0.115197932527125	0.00315710614317728	0.280016606159342	5.66e-06	0.000396411800150124	4.50681984130116e-09	0.602525929827543	5	#00b20b	1.0	0.306146937491325	0.585405312177192	-0.193979431834513	1.2794982754500404	2.1349302419033	2.76953073657039	0.13264581999316
GENE792X	ucsf_hc.01_1.G217B.09261		phenylalanyl-tRNA synthetase subunit beta cytoplasmic	HISTO_ZL.Contig1161b.eannot.1320.final_new		I7I48_09246					4.97414339855137e-07	7.05290333190264e-10	0.362435933122853	1.95e-01	0.00220515429273868	5.67165974258833e-08	0.00269406165211005	5	#00b20b	1.0	0.726724797761263	1.06955861875589	0.0806762659592692	0.19847593647287767	1.27075926017451	0.702595966088567	0.348070536265176
GENE793X	ucsf_hc.01_1.G217B.08814		phospho-2-dehydro-3-deoxyheptonate aldolase	HISTO_ZL.Contig1131.fgenesh_plus.131.final_new		I7I48_01879					2.27212886477666e-08	9.40167821353975e-10	0.164835745182564	1.32e-01	0.00120801928167037	1.36518456719998e-08	8.29100281017364e-06	5	#00b20b	1.0	0.897738147065188	1.01621276745223	0.11960424756454	0.3022310858061831	1.45992753372196	0.77520795631825	0.662038209549344
GENE794X	ucsf_hc.01_1.G217B.01315	LYS1	saccharopine dehydrogenase	HISTO_BP.Contig459.Fgenesh_histo.194.final_new		I7I48_04448					6.16272113161979e-08	8.55595303832833e-11	0.000815489204086864	4.16e-03	0.001372671731143	6.57498074699396e-10	4.74974454465398e-05	5	#00b20b	1.0	1.09739761981022	1.6355638773435	0.422333149091681	0.4405017816151222	1.66826324553722	1.22680642421459	0.718113773124409
GENE795X	ucsf_hc.01_1.G217B.07073		hypothetical protein	HISTO_KF.Contig601.Fgenesh_Aspergillus.33.final_new		I7I48_02325					2.83496455611865e-10	1.91385991608409e-12	0.0018004309620123	1.57e-02	0.0011620641893347	1.35829097380515e-07	5.34264422770457e-07	5	#00b20b	1.0	2.04048952335725	2.67736029648555	0.522623515956649	0.9405272670045233	2.96017899336647	1.64360105872134	1.39782648634663
GENE796X	ucsf_hc.01_1.G217B.11551		hypothetical protein			I7I48_10445					0.00548372038348725	9.21431998160208e-05	0.459422249328114	4.94e-02	0.00109117208770091	0.144083468668543	0.00993304270478802	5	#00b20b	1.0	2.388083494122	3.42280077938808	0.620203778605434	0.7574002312554406	3.83709062641194	1.66954645984405	2.44262879523624
GENE797X	ucsf_hc.01_1.G217B.06188		hypothetical protein	HISTO_HS.Contig68-snap.209.final_new		I7I48_06986					9.34544415222712e-06	3.96114371913038e-08	0.00481639423509263	1.40e-04	0.00179782346756658	0.000173951490905489	0.00464959739028014	5	#00b20b	1.0	0.642860029571346	0.922162802172863	0.312658492191385	0.5656298479852816	1.18043598437269	0.512967575287679	0.387716272121713
GENE798X	ucsf_hc.01_1.G217B.05711		phosphomannose isomerase	HISTO_GY.Contig471.eannot.1339.final_new	near LTR block	I7I48_05299					2.05103276041827e-07	9.76716141033888e-09	0.762417668638627	6.19e-01	0.000494587049643623	3.30249845236811e-06	0.000136279577246559	5	#00b20b	1.0	0.588865439416373	0.663877803065573	-0.0207834446215571	0.051214905256836966	1.45600737745554	0.391915228807732	0.3671889849642
GENE799X	ucsf_hc.01_1.G217B.11751		hypothetical protein			I7I48_11407					4.40227730600822e-05	1.22105243182844e-05	0.64565769914119	5.49e-01	1.0	0.00363931812239486	0.014584059994108	5	#00b20b	1.0	1.00350783830459	1.08784065052019	0.0926988304647791	0.14816809825868957		0.766631053396862	0.637274002888882
GENE800X	ucsf_hc.01_1.G217B.06632		WD domain-containing protein, vegetative incompatibility protein HET-E-1	HISTO_JG.Contig207.Fgenesh_histo.63.final_new	near LTR block	I7I48_05804					0.0130932792424349	2.27307865384844e-05	0.00175859387843887	4.52e-02	0.000808973095733174	0.000117657444711058	0.00844961276751151	5	#00b20b	1.0	0.301793433563491	0.587665847577626	0.351504823091684	0.35909705092926714	1.54637752233727	0.590526272683603	0.392378581166279
GENE801X	ucsf_hc.01_1.G217B.01848		hypothetical protein	HISTO_DA.Contig93.Fgenesh_Aspergillus.230.final_new	near LTR block	I7I48_08315					0.000206778350631631	6.49809563665835e-06	0.00386750630415805	4.14e-01	0.00464570638559872	7.24419007679132e-05	0.0315931935760406	5	#00b20b	1.0	0.643619389225405	0.84312898956775	0.421248786447171	0.12987554127094394	1.97675819985619	0.832233278094687	0.407312181216722
GENE802X	ucsf_hc.01_1.G217B.01902		hypothetical protein	HISTO_DA.Contig93-snap.297.final_new		I7I48_08261					0.000194464237728381	2.26169626452357e-05	0.123555671422392	2.99e-03	0.00477828601877363	7.22114644206762e-05	0.00189853004495402	5	#00b20b	1.0	0.538802901780006	0.640659845645932	0.17805239885974	0.4235136200040405	1.15449376907257	0.609685768931961	0.470297479234561
GENE803X	ucsf_hc.01_1.G217B.02186		hypothetical protein		near LTR block	I7I48_07671					0.000347342328923501	0.000152844944536735	0.0239828602819135	1.49e-01	1.0	0.00429563458283123	0.00796054094319522	5	#00b20b	1.0	0.984733993337432	1.05250170567373	0.523837251620429	0.45977315074903924		0.973656362482992	0.855069792570225
GENE804X	ucsf_hc.01_1.G217B.07761		hypothetical protein			I7I48_03776					0.000589690864618143	0.00434749383654549	0.367202302055078	1.07e-04	1.0	0.00763065348132008	0.00148011431850672	5	#00b20b	1.0	0.876148150938414	0.699548336603193	0.197068054374369	0.9344468291728397		0.814993042707863	0.977206157733484
GENE805X	ucsf_hc.01_1.G217B.01080		benzoate 4-monooxygenase cytochrome P450	HISTO_BP.Contig459.Fgenesh_histo.148.final_new	near LTR block	I7I48_04213					0.000151982388993889	0.00619284866138585	0.00873411369971478	6.63e-06	5.39777242233689e-05	0.000391734692343103	0.00581875924374782	5	#00b20b	1.0	0.7534963152483	0.468948891092391	0.413472381147754	0.6942688637749357	2.65440913067225	0.72256479591527	0.567881710531906
GENE806X	ucsf_hc.01_1.G217B.09351		hypothetical protein			I7I48_09336					0.000747403540370022	9.32854291583777e-05	0.0300075662071664	4.29e-03	1.0	5.74301102642337e-05	0.00680363959403208	5	#00b20b	1.0	0.72517988269639	0.874297724498743	0.396207345351456	0.9174339183181016		1.24636278181595	0.68848845719822
GENE807X	ucsf_hc.01_1.G217B.01929		abc transporter	HISTO_DA.Contig93-snap.315.final_new	near LTR block	I7I48_08234					3.66028212662736e-07	1.41692633654379e-08	0.0703524914927372	2.04e-06	0.000170069491697998	1.0707299955153e-07	0.000519771284222654	5	#00b20b	1.0	1.11240539872075	1.3291024161792	0.26839703175713	1.2848721727721688	4.93592225139584	1.54319775589946	0.722582127001693
GENE808X	ucsf_hc.01_1.G217B.07300		cupin domain-containing protein	HISTO_LF.Contig359-snap.25.final_new		I7I48_00409					0.00036154012100787	5.2063527342036e-06	0.212753978051682	2.44e-12	6.11066151122365e-06	7.11619314322855e-05	0.0111250237383267	5	#00b20b	1.0	1.36576757834581	1.87296551347621	0.406216023973617	2.1670282371874183	6.47562339628758	2.42955562378628	1.04491628199455
GENE809X	ucsf_hc.01_1.G217B.07612		DUF985 domain-containing protein	HISTO_LF.Contig359.eannot.1976.final_new		I7I48_00725					2.21581349142347e-07	2.85137833294262e-09	0.00017540185703227	1.47e-09	0.000594178837106355	1.99274849096699e-06	0.000437017362103591	5	#00b20b	1.0	0.680568406459465	0.866608122138559	0.346608024790427	0.8484455435260465	2.58970150122301	0.588583160115686	0.418463001845787
GENE810X	ucsf_hc.01_1.G217B.10598		UPF0041 domain-containing protein	HISTO_ZT.Contig174.Fgenesh_Neurospora.7.final_new	near LTR block	I7I48_05980					0.000104011070982721	3.30964851103608e-07	0.22858544499607	5.20e-04	0.000697612075842179	0.00263941747242994	0.00355776977215037	5	#00b20b	1.0	0.439172392963778	0.645495002447868	0.101255512942553	0.43035932739361177	1.74141814849116	0.260090056353472	0.309622400142678
GENE811X	ucsf_hc.01_1.G217B.05028		hypothetical protein	HISTO_GL.Contig306.eannot.1081.final_new	near LTR block	I7I48_10954					2.40304156151816e-05	9.7672881705252e-08	0.23791976785422	3.61e-11	2.34982056033054e-05	0.0278463867893264	0.0136137380015799	5	#00b20b	1.0	1.16246756803396	1.67034805337935	0.250764812200259	1.7359668747382047	4.30125156425375	0.589757466125611	0.699115076890371
GENE812X	ucsf_hc.01_1.G217B.12303		hypothetical protein			I7I48_11362					0.154405354029193	0.00458378390428662	0.762165151190474	2.47e-01	0.0222790786677302	0.13568825538764	0.279488558875839	5	#00b20b	1.0	0.361841817178095	0.721025680598225	-0.0728390572416876	0.4014601414416744	1.6184878514401	0.44818911352907	0.361544999881715
GENE813X	ucsf_hc.01_1.G217B.07911		hypothetical protein	HISTO_LG.Contig392.Fgenesh_histo.111.final_new		I7I48_03624					0.00513381107572564	1.67364057192582e-06	0.375210660161904	3.78e-03	1.0	0.00151114508086797	0.0107747040434096	5	#00b20b	1.0	0.633608339180079	1.2711012547666	-0.185604485731042	0.8696171606402289		0.836809556956422	0.640831462227659
GENE814X	ucsf_hc.01_1.G217B.03014		trans-2-enoyl-CoA reductase	HISTO_DU.Contig190-snap.19.final_new		I7I48_11996					0.00114472485624246	5.08115401486367e-07	0.160623122274435	1.40e-04	4.53560923901555e-05	3.66665002932445e-06	0.0102734610081804	5	#00b20b	1.0	0.766679001919231	1.43468508137322	0.263221427190096	-0.7085255469097123	2.6723641981743	1.24835003823146	0.627172229926842
GENE815X	ucsf_hc.01_1.G217B.02760		cytoplasm protein	HISTO_DM.Contig933.fgenesh_plus.73.final_new		I7I48_07799					8.57421824048748e-06	2.1387796228479e-07	2.47995067447621e-05	2.04e-03	0.000170519591354575	1.05239865512635e-10	0.000463308957252661	5	#00b20b	1.0	0.489196474536917	0.595239770767241	0.38939551116318	-0.3215620009236163	1.9563543272586	0.910368249765207	0.356256620111206
GENE816X	ucsf_hc.01_1.G217B.06372		protein kinase	HISTO_JG.Contig206-snap.26.final_new		I7I48_05624					0.000134468796917601	3.17888142803391e-05	0.0586700615723018	2.16e-01	0.00439299654943832	1.47617343259876e-05	0.0781941679233586	5	#00b20b	1.0	0.53588815931112	0.60212070391065	0.211972977180575	-0.3435006671655926	1.8638940139515	0.767183279693831	0.270652517363368
GENE817X	ucsf_hc.01_1.G217B.04893	KRS1	lysyl-tRNA synthetase	HISTO_GL.Contig296.Fgenesh_histo.27.final_new		I7I48_10706					2.80072815169818e-05	7.82969037267161e-07	0.0775339660976422	7.64e-02	0.000357775379242987	1.10334148699117e-09	0.386819098191512	5	#00b20b	1.0	0.722696975133146	0.889668411548869	-0.213354690869212	0.25792755864074496	2.05076006005222	1.23892118375749	0.135417302510071
GENE818X	ucsf_hc.01_1.G217B.03560		short chain dehydrogenase/reductase	HISTO_EA.Contig33.Fgenesh_histo.153.final_new		I7I48_04724	Ryp1_ChIP			Ryp4_ChIP	0.0117837592743334	0.00471475718195643	0.0664761371248665	9.75e-01	2.39668585434309e-05	1.09739459038452e-05	0.167244131317668	5	#00b20b	1.0	0.92916687531141	0.984197694422267	-0.552372134231883	0.01211544957716525	4.02332344877437	2.14358177433704	0.513909288902985
GENE819X	ucsf_hc.01_1.G217B.00167		hypothetical protein	HISTO_AL.Contig317.Fgenesh_Aspergillus.137.final_new		I7I48_01239					2.28386990640478e-07	1.07838020197859e-07	0.244054273819167	4.73e-02	0.000344931317499203	9.83873903827595e-09	0.000332975057696628	5	#00b20b	1.0	1.30015761020311	1.32442951651506	-0.2073935639011	-0.5537366617684965	4.22722868412743	2.42120979854531	0.839446707112328
GENE820X	ucsf_hc.01_1.G217B.06050		DUF1993 superfamily domain-containing protein	HISTO_HS.Contig68.eannot.2031.final_new		I7I48_07125					0.00072925043949833	3.63251637521371e-06	0.00020091868337795	1.23e-01	1.54049916346739e-05	4.69954709034545e-13	0.00632395148444842	5	#00b20b	1.0	0.392061761534065	0.588773002881783	0.39495560073853	0.33911986835415653	4.30142604919117	1.77217915427787	0.322221434544181
GENE821X	ucsf_hc.01_1.G217B.07111		hypothetical protein	HISTO_KF.Contig601.Fgenesh_histo.12.final_new		I7I48_02364					2.87551908935618e-05	2.67848219023698e-08	0.0624495134762443	2.24e-02	0.000170582489635938	2.46096935198257e-10	0.00584300235058272	5	#00b20b	1.0	0.513942602037739	0.830951729109442	0.173082908521824	0.5515428045637468	2.74279647547264	1.45820794914607	0.352749791755975
GENE822X	ucsf_hc.01_1.G217B.06145		hypothetical protein	HISTO_HS.Contig68.Fgenesh_histo.105.final_new		I7I48_07029					0.00286330650373155	5.15222838879855e-05	0.748153041137334	2.13e-05	0.000376243810314899	5.44137557355888e-09	0.274695951930456	5	#00b20b	1.0	0.675944568620951	0.987626389617029	0.0662539648309091	1.9604278464654101	4.88285631079416	2.79960902217466	0.247948335241423
GENE823X	ucsf_hc.01_1.G217B.09875		hydrophobin 1	HISTO_ZL.Contig1161e.eannot.1260.final_new	near LTR block	I7I48_11172					0.240962501250279	0.00887543153960181	0.741955580000519	2.31e-03	2.0763859675279e-05	0.0938537811564521	0.578922876969347	5	#00b20b	1.0	0.453388695327217	0.983962402587315	0.116479735835981	0.7728306306246918	6.69897611476761	0.678401149439147	0.265668332091407
GENE824X	ucsf_hc.01_1.G217B.04669		no significant blast hit	HISTO_GI.Contig382.Fgenesh_Aspergillus.78.final_new	in LTR block	I7I48_02710					0.00108157159983486	1.15439183241913e-05	0.124265819642264	1.72e-03	1.41080582075867e-05	0.00100962385505201	0.059728742479647	5	#00b20b	1.0	1.24831062681413	1.79241138200609	-0.574895611400231	1.0596297018698773	7.18602711140345	1.83768419487862	0.817275852125887
GENE825X	ucsf_hc.01_1.G217B.05964		hypothetical protein	HISTO_HS.Contig68.Fgenesh_histo.279.final_new		I7I48_07211					0.0959853881461661	0.000616716315118928	0.0363350591350725	1.40e-07	2.29657420883256e-05	2.44957820471242e-05	0.0705515796041724	5	#00b20b	1.0	0.341988865355314	0.737071014348524	-0.419126052790782	1.5767006304583364	5.1270167858017	1.22359194239102	0.420546660910426
GENE826X	ucsf_hc.01_1.G217B.07487		GTP-binding protein	HISTO_LF.Contig359-snap.142.final_new		I7I48_00598					3.38581127170732e-08	1.04831749681989e-10	1.54403759125555e-05	3.26e-04	0.0521351813563889	2.06330714732983e-09	0.000161331954953103	5	#00b20b	1.0	1.2729062184697	1.77251285355749	-0.646530719651844	0.9608464324786165	1.0665464604657	1.31181211391425	0.706528704001495
GENE827X	ucsf_hc.01_1.G217B.06397		transcription initiation protein	HISTO_JG.Contig206.eannot.1454.final_new		I7I48_05599	Ryp1_ChIP		Ryp3_ChIP		0.000120146293444972	2.72264679940016e-07	0.105449622789067	1.43e-05	0.0483241873752466	4.75104072739201e-06	0.013865038984555	5	#00b20b	1.0	0.489245997113544	0.741198371784553	-0.152077761954161	0.45443470655300344	0.554932937374715	0.548103773674055	0.296956094894728
GENE828X	ucsf_hc.01_1.G217B.10363		hypothetical protein	HISTO_ZT.Contig1128f.eannot.1133.final_new		I7I48_05881					2.83491864620101e-09	1.38671823128751e-11	2.85691806502617e-05	5.73e-06	0.0898512509893151	2.54310563846505e-09	5.74458205783928e-06	5	#00b20b	1.0	1.39231086946758	1.87491817279155	-0.732021822975555	1.3136962118552622	0.930706220800186	1.78917189825481	0.953169099961876
GENE829X	ucsf_hc.01_1.G217B.02755		phospho-2-dehydro-3-deoxyheptonate aldolase	HISTO_DM.Contig933.fgenesh_plus.70.final_new		I7I48_07804					8.89986630078909e-07	1.38742991010311e-10	0.000601790186121455	6.08e-04	0.161104828598679	2.97951075680753e-08	0.000442656092158442	5	#00b20b	1.0	0.520826979163321	0.909599777354514	-0.265110661307625	0.5863982352963046	0.384359215590091	0.623608779265132	0.34124489717045
GENE830X	ucsf_hc.01_1.G217B.08615		hypothetical protein			I7I48_09985					4.77174836307661e-05	7.76221239695496e-05	0.171488134157753	1.77e-07	0.177887049847165	0.000653126304864858	0.0491433242949563	5	#00b20b	1.0	2.62999096842945	2.47310401450698	-0.870980502831225	2.577569981501977	1.19075117192874	2.72078658905916	1.16066029929949
GENE831X	ucsf_hc.01_1.G217B.08968		hypothetical protein		near LTR block	I7I48_01722					8.93786019768919e-05	2.73539375282153e-05	0.347048538756271	4.95e-05	1.0	0.000585361229491492	0.0169568745073236	5	#00b20b	1.0	1.7938977184096	1.92779052297388	-0.40610074982074	1.6451715402701719		1.89792200753488	1.01161702898015
GENE832X	ucsf_hc.01_1.G217B.02591		hypothetical protein			I7I48_07969					0.00792474588681564	0.000531820059577045	0.311103352885257	1.56e-02	1.0	0.00135956822849755	0.500803419151999	5	#00b20b	1.0	0.746682703449474	1.00753813282314	-0.271062617307831	0.7022386369946992		1.0404151004542	0.218311087514621
GENE833X	ucsf_hc.01_1.G217B.09463		DUF2828 domain-containing protein	HISTO_ZL.Contig1161c.fgenesh_plus.41.final_new		I7I48_09448					1.25564255348701e-08	6.10919894815914e-11	0.00594916009023523	6.97e-09	0.100734506931225	1.30563852331888e-11	0.000331543605677209	5	#00b20b	1.0	1.93971526113098	2.65851510659115	-0.476986451098081	2.0972848913611166	0.863802213810878	2.63745783837127	0.958174302584895
GENE834X	ucsf_hc.01_1.G217B.06869		hypothetical protein	HISTO_KF.Contig597.Fgenesh_Aspergillus.15.final_new		I7I48_02533					4.7393971674695e-05	7.04349931752277e-09	0.556356116883642	1.56e-05	0.0902054922063334	3.68646020231141e-12	0.00214584633430784	5	#00b20b	1.0	0.580865944026797	1.05526828464662	-0.0609462203217621	1.1142605712353817	0.690625559657009	1.57539345314764	0.453683882057922
GENE835X	ucsf_hc.01_1.G217B.00166		hypothetical protein			I7I48_01240					0.00751190298943967	0.000263987482226334	0.573736013027144	4.41e-05	0.0553906152714473	2.43663524217475e-05	0.206603526118618	5	#00b20b	1.0	0.886324087868742	1.25489037238439	-0.180948839616544	1.4916944303498063	1.31455235508496	2.15296282043895	0.455430771106467
GENE836X	ucsf_hc.01_1.G217B.04673		hypothetical protein	HISTO_GI.Contig382.eannot.1306.final_new	in LTR block	I7I48_02706					1.51100979887844e-05	3.2673826104598e-07	0.0761547577807812	4.52e-05	0.0232823074145873	1.45691083860852e-09	0.0136789546793028	5	#00b20b	1.0	1.06750551525466	1.36758535254183	-0.355784542157378	1.8945734872124855	1.29543462155156	3.62508287682924	0.577114144666441
GENE837X	ucsf_hc.01_1.G217B.05815		MOSC domain-containing protein	HISTO_HS.Contig68.Fgenesh_histo.28.final_new	near LTR block	I7I48_07362					0.00050834160599443	1.20903559296519e-07	0.0954726124928988	9.35e-09	0.251876664470852	2.67773956803324e-08	0.26202319696124	5	#00b20b	1.0	0.435774520843163	0.827261583122357	-0.17207633349732	1.0052612033302384	0.298388746065698	1.02345615943991	0.148124140530719
GENE838X	ucsf_hc.01_1.G217B.01395		hypothetical protein	HISTO_CC.Contig38-snap.1.final_new	in LTR block	I7I48_00029					7.12084968197072e-06	5.33903369152096e-08	0.0174970058379253	1.70e-12	0.000930101612705702	5.88825627785148e-08	0.0240603464031815	5	#00b20b	1.0	0.750383529816058	1.02863689480769	-0.311073517993845	1.7039098202791638	1.58377399725789	1.19535999924254	0.346950650641209
GENE839X	ucsf_hc.01_1.G217B.05732		glycogen phosphorylase	HISTO_GY.Contig471.Fgenesh_histo.78.final_new		I7I48_05278					0.000771259325923722	2.00039096129304e-05	0.00849852731960501	4.44e-16	0.00382793193059434	2.53445508938359e-06	0.057435885319649	5	#00b20b	1.0	0.531306090759212	0.713302507738804	-0.35243256267832	1.597249314408454	1.13149876152334	0.919609512402901	0.311013093804727
GENE840X	ucsf_hc.01_1.G217B.06664		hypothetical protein			I7I48_05772					0.00520281571416109	0.00866741297391624	0.0160883084515108	5.86e-11	0.0156541650382518	0.00714271736684028	0.0252876809850469	5	#00b20b	1.0	0.834853257692154	0.779030685313727	-0.759427429554038	2.0736849412933256	1.75471190794981	1.10060496541824	0.84438411957207
GENE841X	ucsf_hc.01_1.G217B.08488		homoserine acetyltransferase	HISTO_ZH.Contig107.eannot.1153.final_new	near LTR block	I7I48_10515					0.000216772291816966	4.80533728276797e-05	0.00608688887771076	5.76e-09	0.0057364612099406	1.75471462039087e-06	0.00268069914640173	5	#00b20b	1.0	0.808847261483069	0.909464217520185	-0.564454686352646	1.4693084385401836	1.93982153640746	1.45907895089834	0.697284924339549
GENE842X	ucsf_hc.01_1.G217B.11454		hypothetical protein		near LTR block	I7I48_04863					0.01402673484656	0.0157688808408871	0.175588253178007	1.0	1.0	0.00109348444888643	0.0271386053924775	5	#00b20b	1.0	1.57841249407029	1.52527245433742	-0.935209065691205			3.16944150852081	1.5539404896436
GENE843X	ucsf_hc.01_1.G217B.09365		hypothetical protein			I7I48_09350					0.00768256035300755	0.000727115381759976	0.0140407587157321	8.45e-03	1.0	9.87191973777471e-05	0.0924560345821029	5	#00b20b	1.0	0.594421734275147	0.775910367526138	-0.555061145614836	0.9484380637789975		1.14711201951908	0.416355302755629
GENE844X	ucsf_hc.01_1.G217B.02629		peptidase family T4	HISTO_DM.Contig933.Fgenesh_Aspergillus.114.final_new		I7I48_07930					2.87478357141446e-07	2.18536954710937e-08	7.46804374651613e-06	4.97e-09	0.0032446915294442	1.27741538493069e-08	0.000172689384406467	5	#00b20b	1.0	1.39838660496393	1.57738631450129	-1.17121901167618	1.8800411627570488	2.37021560788789	2.34032414276071	0.94732181904874
GENE845X	ucsf_hc.01_1.G217B.10294		adenosine deaminase	HISTO_ZT.Contig1089.fgenesh_plus.69.final_new		I7I48_06136					4.47590699803239e-06	3.89636019256034e-08	1.3527358101795e-05	2.31e-06	0.00634097282895537	1.72998644756092e-08	0.00144517827619804	5	#00b20b	1.0	0.784282785262785	1.05985599858493	-0.734845308564045	1.5010225766882115	1.42114882361743	1.42748628187834	0.54381567182992
GENE846X	ucsf_hc.01_1.G217B.02509		hypothetical protein			I7I48_08051					0.221703938757151	0.0379080669467858	0.145655240518555	1.66e-02	1.0	0.0221597951272743	0.183742335344163	5	#00b20b	1.0	0.510350802457168	0.829119688969652	-0.607511061411958	1.0372422013213607		1.17729082144191	0.648207549577669
GENE847X	ucsf_hc.01_1.G217B.01544	POF7	Pof7 F-box protein	HISTO_DA.Contig93.eannot.2002.final_new		I7I48_08622					1.68246301574052e-06	2.46986250269816e-09	0.0774506055924515	7.51e-05	0.00564896329275608	2.91858538920015e-10	0.00196350274811818	5	#00b20b	1.0	0.615650510670941	0.925747157186268	-0.156902407164991	0.8315202651315906	1.32004263859027	1.21549379010423	0.3631242340736
GENE848X	ucsf_hc.01_1.G217B.11980	NIT42	nitrositive-stress induced transcript	HISTO_ZZ.Contig127b.Fgenesh_histo.37.final_new		I7I48_11640					6.11930782743925e-07	6.98735455996829e-09	0.134306353886443	7.14e-12	0.00824607764241283	2.28580491014259e-08	0.000141317425705164	5	#00b20b	1.0	0.988414164585083	1.28406250459192	-0.208347416621905	1.4384406782055896	1.49945512395367	1.48729504245469	0.734386288780266
GENE849X	ucsf_hc.01_1.G217B.11561		hypothetical protein	HISTO_ZY.Contig518.Fgenesh_Neurospora.52.final_new		I7I48_10455					0.00274101151830337	0.000885677152754848	2.77766270551041e-05	3.89e-08	0.0358659292678406	1.55945810400179e-06	0.0193017117151663	5	#00b20b	1.0	0.821967412429257	0.920904915543816	-1.56054924551951	1.6642904102189413	2.26818005605369	2.45636396253412	0.69842714773818
GENE850X	ucsf_hc.01_1.G217B.11589		hypothetical protein		near LTR block	I7I48_10483					0.00298978110822373	0.000249631635555114	2.11259226677218e-07	3.68e-07	0.00345839949438659	4.11301870881413e-07	0.0314125515330352	5	#00b20b	1.0	0.517058382763509	0.663280285643555	-1.26552795548526	0.9031877909413728	1.36526842572419	1.39655021582808	0.423411775584532
GENE851X	ucsf_hc.01_1.G217B.00254		hypothetical protein			I7I48_01152					0.00072319655612459	1.18050872409869e-05	3.80501144698259e-09	1.30e-05	0.00313231416747683	1.29051935734966e-09	0.0141483847954509	5	#00b20b	1.0	0.576801347815221	0.817181473325769	-1.6780976468739	1.2411798567217778	2.58732203424157	2.15360435643757	0.447107514280928
GENE852X	ucsf_hc.01_1.G217B.00075	TYR6	tyrosinase central domain-containing protein	HISTO_AL.Contig317-snap.27.final_new		I7I48_01331					0.000146485005577818	1.27693446799909e-07	8.03225492957342e-08	1.19e-02	8.38560991258001e-05	1.64376412578513e-09	0.122069700706696	5	#00b20b	1.0	0.716637065255058	1.18243776634887	-1.42902690942843	0.8194250882638664	2.26427059067872	2.0124759110867	0.27314726914226
GENE853X	ucsf_hc.01_1.G217B.01052		hypothetical protein			I7I48_04185					3.46896030270171e-09	1.30229587598514e-10	3.70247543909437e-07	1.89e-05	1.0	1.33090403506256e-07	1.38818176695883e-05	5	#00b20b	1.0	2.62677214955288	3.04086613797617	-3.29256746918697	2.52753676726763		5.17661931457213	1.60602616887177
GENE854X	ucsf_hc.01_1.G217B.10259		hypothetical protein			I7I48_06171					0.00993066855852355	0.0125936326691992	0.0166157775025308	1.0	0.161026011686963	0.000858366600618401	0.0873291810413529	5	#00b20b	1.0	1.31241791619173	1.25123631058619	-1.40968290951988		1.77467099641987	2.33471104118936	0.919352032485548
GENE855X	ucsf_hc.01_1.G217B.00628		aldehyde reductase II	HISTO_AZ.Contig47-snap.146.final_new		I7I48_00315					1.70983205683163e-07	1.66702863484137e-09	4.45049469725931e-05	1.57e-09	8.38560991258001e-05	2.65396218732271e-08	0.000846862985428263	5	#00b20b	1.0	1.87435117825861	2.39656786997226	-1.56061627970379	1.9819002362061549	3.62362159038881	4.66861412881762	1.00548278683437
GENE856X	ucsf_hc.01_1.G217B.05802	MES1a	methionyl-tRNA synthetase	HISTO_HF.Contig5.eannot.1028.final_new	in LTR block	I7I48_03159					8.97120925241225e-08	1.75188194621721e-10	1.29320317082263e-10	3.89e-05	0.00051231537216039	6.08099717437031e-13	0.0021367456188662	5	#00b20b	1.0	1.15593835499488	1.66053863889161	-1.43158740417114	1.6545385894146087	2.62795702044984	2.43067783595773	0.526924802283701
GENE857X	ucsf_hc.01_1.G217B.02630		hypothetical protein			I7I48_07929					1.07839679773698e-07	1.57148259366764e-08	1.04008738028097e-06	2.67e-07	0.00178285562853842	2.19208524009744e-09	0.000758993671580009	5	#00b20b	1.0	1.34883260466994	1.44270106067806	-1.18311341094137	1.5189290393849222	2.1835234424626	2.38079030222139	0.734725440792395
GENE858X	ucsf_hc.01_1.G217B.08131		hypothetical protein		near LTR block	I7I48_03886					5.79759938781987e-05	2.30737960025869e-06	5.14189273319759e-07	4.43e-06	0.0056965926720994	5.49148137509163e-06	0.013274701394435	5	#00b20b	1.0	1.03208883454088	1.28891663531143	-1.84209277128679	1.3417468644991493	1.63244949580919	1.77978704610801	0.686976563066194
GENE859X	ucsf_hc.01_1.G217B.03026		acetyltransferase	HISTO_DU.Contig190-snap.24.final_new		I7I48_12008				Ryp4_ChIP	4.09292312830772e-07	1.09985819051578e-08	4.90388865170967e-11	8.67e-04	0.0120892830429355	8.14652741457993e-10	0.0159392154170544	5	#00b20b	1.0	0.986558662960611	1.2099724608163	-2.16121082530523	1.0639166135000653	1.83406216252236	1.88964315735423	0.394105011821955
GENE860X	ucsf_hc.01_1.G217B.10681		hypothetical protein	HISTO_ZT.Contig174.Fgenesh_histo.135.final_new		I7I48_05897					0.00345351370350114	0.000830787755600025	1.47823998946882e-07	1.34e-04	0.0756946740483321	1.7449803166527e-06	0.0633931875510988	5	#00b20b	1.0	0.527904616203122	0.615567622379021	-1.39214913258962	0.8435423891275562	1.00051101237435	1.31504286703782	0.383705687551574
GENE861X	ucsf_hc.01_1.G217B.07897		hypothetical protein	HISTO_LG.Contig392.Fgenesh_histo.77.final_new		I7I48_03638					0.000352832950336571	1.51692994754064e-06	7.07349373516973e-11	4.41e-05	0.0344776431120103	3.69906407364236e-08	0.0773125030329908	5	#00b20b	1.0	0.503964586928996	0.765067551253733	-1.56126058593784	0.5967823359137461	0.644824671362954	1.06874479423492	0.247475818060712
GENE862X	ucsf_hc.01_1.G217B.09907		hypothetical protein		transposon	I7I48_01507					7.43189042665407e-06	7.15297898043218e-08	1.33262982471867e-07	8.10e-03	1.0	0.000314646305897228	0.286384157916664	5	#00b20b	1.0	1.2630201758328	1.67759809327538	-2.4153290012532	1.0869201281092862		1.63879724857507	0.396807974017095
GENE863X	ucsf_hc.01_1.G217B.11318		protein kinase	HISTO_ZU.Contig65.Fgenesh_histo.264.final_new		I7I48_03029					3.38581127170732e-08	3.83687633397027e-10	2.20600397651839e-09	1.03e-06	0.127628241916108	2.44896106194531e-09	0.0010853889850213	5	#00b20b	1.0	0.861027930761068	1.10590189510542	-0.997711758685178	1.014701874757554	0.575260888100937	1.13442536642182	0.418228893411147
GENE864X	ucsf_hc.01_1.G217B.01659		diphthamide biosynthesis protein	HISTO_DA.Contig93-snap.140.final_new		I7I48_08506					0.000100622797975648	1.01894694478372e-07	1.96696124457322e-06	7.29e-11	0.0653148730166821	1.09473069277927e-07	0.00584300235058272	5	#00b20b	1.0	0.397989486308918	0.650527764199125	-0.494932384615055	0.7513037144143757	0.513174933152866	0.660776660117107	0.281971744105521
GENE865X	ucsf_hc.01_1.G217B.10279		hypothetical protein			I7I48_06151					0.000662084019331788	5.50205844656958e-07	5.07798036369953e-05	1.03e-04	1.0	4.28274408863759e-05	0.0215981802753379	5	#00b20b	1.0	0.483394286001047	0.84605537370667	-0.615129328341821	0.8664931690440398		0.669053329609469	0.346161473489154
GENE866X	ucsf_hc.01_1.G217B.08177		L-isoaspartate O-methyltransferase		in LTR block	I7I48_11287					0.00202697684306992	1.27977843377901e-06	2.91661285589562e-08	1.66e-07	0.166178767729169	6.73672470720689e-06	0.000697053932662853	5	#00b20b	1.0	0.475576289983171	0.877997884490085	-1.05197299201936	0.7964420222890771	0.468778143455085	0.762477792836824	0.588967296892583
GENE867X	ucsf_hc.01_1.G217B.01767	MSR1	arginyl-tRNA synthetase	HISTO_DA.Contig93.Fgenesh_histo.126.final_new		I7I48_08397					3.70867030682789e-06	1.46693247367859e-08	0.000191177589020981	2.52e-03	0.00750906614701921	4.91203800592738e-08	0.00185924001950016	5	#00b20b	1.0	1.32908117281684	1.87110315375187	-1.0016595137482	0.989688944446959	1.34375525867631	2.52750503827956	0.837868303736657
GENE868X	ucsf_hc.01_1.G217B.09183		hypothetical protein	HISTO_ZL.Contig1161a.eannot.1155.final_new	in LTR block	I7I48_09168					9.0164236170417e-09	9.08007820136987e-11	1.27205572493108e-06	9.75e-03	0.00104138351723011	4.52155676818335e-10	0.00011986363614172	5	#00b20b	1.0	2.06457823818938	2.62294891633959	-1.58007032575255	1.3377805190649732	2.79226909455186	3.989537418869	1.02327675384215
GENE869X	ucsf_hc.01_1.G217B.01283		LRP16 family protein	HISTO_BP.Contig459.eannot.1528.final_new		I7I48_04416					6.95253969867645e-06	5.06664734312574e-09	1.34136748031789e-08	1.10e-01	0.0493420669123823	7.84771667944523e-10	0.00149966276116034	5	#00b20b	1.0	0.618919952797046	0.975013198231562	-0.782912464527531	0.18458976926951412	0.557863028756007	1.01254373026368	0.400529692977766
GENE870X	ucsf_hc.01_1.G217B.01873		hypothetical protein			I7I48_08291					0.000845832411959405	2.62044650756318e-05	0.00196474350246348	7.40e-01	0.259056729747826	0.000167484867338265	0.0260833342214835	5	#00b20b	1.0	0.485359485764924	0.661747720492984	-0.432886244474493	0.07858293166924428	0.490263609434316	0.645394025773415	0.363249005014059
GENE871X	ucsf_hc.01_1.G217B.08664	GLN4	glutaminyl-tRNA synthetase	HISTO_ZL.Contig1131.eannot.1947.final_new	near LTR block	I7I48_09932					2.74845234364479e-06	8.05442191432766e-09	2.44950272261434e-06	6.04e-03	0.0116078878206921	2.54501559672743e-07	0.00143320789875615	5	#00b20b	1.0	0.791943368478027	1.11328789681713	-0.65336380164587	0.389233201995296	0.80557476625622	0.80565917077612	0.47094411167242
GENE872X	ucsf_hc.01_1.G217B.11961		DUF2263 superfamily domain-containing protein	HISTO_ZZ.Contig127b.Fgenesh_histo.12.final_new		I7I48_11621					1.47706025177599e-05	1.2710783234167e-07	3.57518704468379e-09	5.87e-03	0.0122948389500121	9.78324641371661e-09	0.000669525003272283	5	#00b20b	1.0	0.733077327087567	0.987190703960153	-1.21750817058015	0.5196053277310073	0.897084474835594	1.32364316402496	0.574452050857254
GENE873X	ucsf_hc.01_1.G217B.10214	ATM1	iron-sulfur clusters transporter atm1	HISTO_ZT.Contig1089.Fgenesh_histo.163.final_new		I7I48_06216					1.02559503166706e-05	4.6354913773458e-07	7.28451343231089e-09	1.26e-01	0.0367362009867873	3.41618701079186e-09	0.0169804642543004	5	#00b20b	1.0	0.5287895810239	0.617920076770079	-0.718289168379862	0.1940222051392963	0.566142436497733	0.800644662853611	0.245184095518192
GENE874X	ucsf_hc.01_1.G217B.12269		hypothetical protein		near LTR block	I7I48_11328					0.0256322994846858	0.000188107445766134	0.00284161639367849	2.52e-01	0.50430583746439	0.000154898439603712	0.0538104158945939	5	#00b20b	1.0	0.564613745029989	1.00928707164614	-0.844115998515019	0.4475102928722976	0.62605343605331	1.36860963301869	0.569309136434755
GENE875X	ucsf_hc.01_1.G217B.05140	DUG2	WD domain-containing protein	HISTO_GL.Contig59.Fgenesh_Aspergillus.87.final_new		I7I48_10915					0.000133700017546795	3.85404047370955e-07	7.48459051545058e-06	2.78e-03	0.316038165058865	4.61477279939199e-08	0.0162632917043664	5	#00b20b	1.0	0.421506440461292	0.629526010040849	-0.453419742992377	0.27284878428595133	0.241386191827782	0.672372008230708	0.248616030306984
GENE876X	ucsf_hc.01_1.G217B.04089		glycosyl hydrolase	HISTO_FE.Contig19.eannot.1919.final_new		I7I48_09053					0.000116148547396156	1.71926905309641e-07	0.00431875063903037	9.10e-01	0.0617849232679088	3.64296847058812e-05	0.0727398247456675	5	#00b20b	1.0	0.66428558633167	1.05675477959249	-0.44615894373961	-0.037741334814708496	0.715796231879343	0.807056995003199	0.310844755097393
GENE877X	ucsf_hc.01_1.G217B.01993		hypothetical protein	HISTO_DF.Contig537-snap.24.final_new		I7I48_03214					1.1678728901641e-06	5.07834634115275e-09	2.94363258773779e-07	6.74e-01	0.0212222364606899	1.37668965843497e-08	0.000715445686309838	5	#00b20b	1.0	1.0942697842743	1.51728005607979	-1.26493110988387	-0.1141020638812194	1.26874426338198	1.72174309404912	0.688376328367707
GENE878X	ucsf_hc.01_1.G217B.11965		anthranilate phosphoribosyltransferase	HISTO_ZZ.Contig127b.fgenesh_plus.41.final_new		I7I48_11625					3.34890437423605e-08	1.14722840673349e-10	1.00628391178447e-09	7.64e-02	0.00546371714271309	2.55593502810675e-11	4.30654848259431e-05	5	#00b20b	1.0	0.944320133947389	1.29362795827811	-0.964461537021926	-0.2827022251797708	0.991884965896625	1.38169820705536	0.596664383569129
GENE879X	ucsf_hc.01_1.G217B.04494		valyl-tRNA synthetase	HISTO_GI.Contig363.Fgenesh_Neurospora.24.final_new		I7I48_00843					1.74807322455478e-06	1.66485996500463e-08	0.139800090872276	3.88e-01	0.00144568762591522	6.79369395430316e-11	0.0304328072767241	5	#00b20b	1.0	0.882210603116356	1.13964218930898	-0.171973050671556	0.13661087193849963	1.53457815022096	1.43132094130873	0.32305773026247
GENE880X	ucsf_hc.01_1.G217B.09106	ARO1	pentafunctional AROM polypeptide	HISTO_ZL.Contig1158.Fgenesh_Aspergillus.25.final_new		I7I48_01584					1.27608336344647e-06	9.86144044692303e-09	0.0141454968970554	1.19e-01	0.000425795995618935	5.54593997194619e-11	0.0432964856488955	5	#00b20b	1.0	1.03552244988873	1.35802333650319	-0.331985756323747	0.2641400883358206	1.57374453397257	1.70508513817896	0.350214774092482
GENE881X	ucsf_hc.01_1.G217B.09157		hypothetical protein			I7I48_01532					0.0428100156143146	0.000520895410910114	0.188630045155216	1.82e-01	0.0105862543402181	2.35401625569683e-05	0.496740524269352	5	#00b20b	1.0	0.597740683849861	1.06704790284721	-0.381089463472763	0.5445671824587853	1.84712917285781	1.84867421476376	0.232849528322819
GENE882X	ucsf_hc.01_1.G217B.07066		membrane transporter	HISTO_KF.Contig601.eannot.1325.final_new		I7I48_02318					6.91249056372451e-08	2.03768911903211e-10	0.00148234690852287	1.05e-01	0.000102840571165673	9.43283443762101e-14	0.00158099443202063	5	#00b20b	1.0	1.03523373704546	1.43504682439091	-0.362935323160387	0.4262758985828313	2.18174969232818	2.29848920786336	0.461508713726714
GENE883X	ucsf_hc.01_1.G217B.06609		hypothetical protein	HISTO_JG.Contig206-snap.149.final_new	in LTR block	I7I48_05384					5.80940673660343e-07	6.33580853199975e-10	0.00122106068220487	4.78e-09	0.000983749974430796	1.52087037182806e-07	8.66042854049347e-05	5	#00b20b	1.0	0.637609779515774	0.96298614652384	-0.281321848336203	0.5653881359439169	1.27824436521658	0.644543162044844	0.468332137569658
GENE884X	ucsf_hc.01_1.G217B.11635		hypothetical protein	HISTO_ZY.Contig571f.Fgenesh_histo.4.final_new	near LTR block	I7I48_10313					3.46171770180517e-06	1.90694427307376e-09	0.476990341251581	6.98e-04	0.00157620212586521	1.4093919639118e-06	0.00113002071996669	5	#00b20b	1.0	1.54717081762603	2.41228576951217	-0.192856281931555	1.3244902977488922	3.83524724829303	2.40153054930177	1.00318282507616
GENE885X	ucsf_hc.01_1.G217B.10364		no significant blast hit	HISTO_ZT.Contig1128f.Fgenesh_Aspergillus.39.final_new		I7I48_05880					6.74256398156493e-07	2.32059061876779e-09	0.00637237378634114	2.05e-03	0.00433676249051913	7.56639456889179e-07	0.000843812240105643	5	#00b20b	1.0	1.43509410707468	1.98299552189713	-0.656696804865012	1.0611265608960072	1.87109281622238	2.07377028039141	0.921236923733242
GENE886X	ucsf_hc.01_1.G217B.00855		hypothetical protein	HISTO_BP.Contig457-snap.67.final_new		I7I48_03987					7.40437368977521e-06	2.93895818860038e-08	0.131998795224403	2.53e-02	0.00629181082220975	1.29374130787521e-06	0.0798032697670816	5	#00b20b	1.0	0.718983690809692	1.02881997189396	-0.183155646425566	0.40343138533800277	1.11487343932951	0.907834751526484	0.261700555626363
GENE887X	ucsf_hc.01_1.G217B.00154		hypothetical protein			I7I48_01252					0.0165643033372595	5.69375797305169e-05	0.131540473926841	5.59e-04	1.0	0.182488188708731	0.030399034606616	5	#00b20b	1.0	0.801045863961477	1.44049174401889	-0.505151219599199	0.9752785825765541		0.499939110845013	0.846414950097596
GENE888X	ucsf_hc.01_1.G217B.06733		peroxisomal dehydratase	HISTO_JG.Contig207.eannot.1413.final_new		I7I48_05701					9.7508755931097e-06	6.5603485040526e-08	0.0558441068380276	1.29e-09	0.0238317839151925	0.00160559391012965	0.000349093572080732	5	#00b20b	1.0	0.625877801025837	0.870778002035844	-0.20805095202777	0.7247967658100041	0.722589371543538	0.450751245643925	0.583432633335341
GENE889X	ucsf_hc.01_1.G217B.05223		hypothetical protein	HISTO_GX.Contig297.Fgenesh_histo.103.final_new	near LTR block	I7I48_10232					9.79056800551744e-05	2.18749336622952e-06	0.000746612129433008	7.24e-06	0.00179003755437389	0.00075269362769933	0.00393518399905892	5	#00b20b	1.0	0.858003224958248	1.12353852973091	-0.736400284631861	1.1517663159561355	1.45709996463169	0.782854630174574	0.659211947959717
GENE890X	ucsf_hc.01_1.G217B.02257		hypothetical protein	HISTO_DM.Contig93.eannot.1644.final_new		I7I48_07600					8.09594208474513e-07	5.7442334167018e-07	0.000158057085810371	2.41e-13	0.0229302761135686	0.00266154452511671	8.75738107728348e-05	5	#00b20b	1.0	0.742828401716533	0.722747332222727	-0.442537848992862	0.95379034912299	0.846629904585856	0.367835617384157	0.598030638209366
GENE891X	ucsf_hc.01_1.G217B.11638		hypothetical protein		near LTR block	I7I48_10316					0.123146926177901	2.12635138326781e-06	0.00836660816289502	1.32e-03	0.0287733451759185	0.876425564345206	0.028256165644153	5	#00b20b	1.0	0.458959934989919	1.63181758637431	-0.850041042714639	0.6401541960823033	1.51103564636132	0.0472611624810897	0.711813676758748
GENE892X	ucsf_hc.01_1.G217B.11020		RNase H domain-containing protein	HISTO_ZU.Contig171-snap.14.final_new	near LTR block	I7I48_01059					7.21121213435039e-05	1.65760541599892e-06	0.0948524108133863	2.17e-05	0.00196420018379213	1.63019163124646e-07	0.0448081058702652	5	#00b20b	1.0	0.485503919454993	0.63354098286472	-0.158320156593912	0.5201213741044344	1.22546735756106	-0.760378699007604	0.258328560468831
GENE893X	ucsf_hc.01_1.G217B.11829		hypothetical protein			I7I48_11487					0.362758043513596	0.00708489398174454	0.796440180766205	5.18e-02	0.108846441814239	0.0181907956684152	0.343606155321567	5	#00b20b	1.0	0.228034116394813	0.655560327337829	-0.0595709577833528	0.4980143425618294	0.984744979903065	-0.612113023647445	0.308207614990004
GENE894X	ucsf_hc.01_1.G217B.04827		hypothetical protein	HISTO_GL.Contig296.eannot.1369.final_new	near LTR block	I7I48_10640					0.279133390881212	0.00395783632533833	0.883227690900651	8.56e-03	0.494123859731442	0.0014914189535657	0.795742001789954	5	#00b20b	1.0	0.247243060091923	0.650340669229458	-0.031309349459657	0.5595801190110896	0.463173023579228	-0.775402831979426	0.0909668385423594
GENE895X	ucsf_hc.01_1.G217B.02211		hypothetical protein		near LTR block	I7I48_07646					0.0159537961112696	0.0501393118451175	0.593282494945041	3.44e-02	0.0472916558424873	0.0831204818364323	0.820843361208935	5	#00b20b	1.0	1.74017253451439	1.40943368505321	-0.406332053191267	-0.9210342609280009	2.13006169927211	-1.43810163704198	-0.318463695803874
GENE896X	ucsf_hc.01_1.G217B.11386	ILV5	ketol-acid reductoisomerase	HISTO_ZU.Contig65.eannot.1966.final_new		I7I48_03098					0.14875791178314	0.00539074267071138	0.011626134492087	6.83e-03	0.00562542681064922	0.403716426715711	0.0888399001459375	5	#00b20b	1.0	0.353003407935571	0.667950892906267	0.566108851020074	-0.6558560448743587	1.27957844335987	-0.180569760580941	0.444744337056477
GENE897X	ucsf_hc.01_1.G217B.06033		prolyl-tRNA synthetase	HISTO_HS.Contig68.eannot.2022.final_new		I7I48_07141					7.99353806513115e-07	3.22156263798314e-09	0.229908044670306	1.50e-05	0.000143004477375752	0.000132814597403357	0.000852526261233043	5	#00b20b	1.0	0.523242453484738	0.709763268771779	-0.0792508635289826	-0.5254537678602091	2.13168780599785	0.283716052992411	0.295342924068617
GENE898X	ucsf_hc.01_1.G217B.08925		glutathione-dependent formaldehyde-activating	HISTO_ZL.Contig1131.eannot.1983.final_new	near LTR block	I7I48_01766	Ryp1_ChIP				0.10092730479822	0.000139044916820112	0.915524927951051	8.10e-05	0.0011620641893347	0.161109245704861	0.0280747239531103	5	#00b20b	1.0	0.287396906010633	0.728281210254934	0.0173931980247493	-0.8572781760724373	1.95075435075199	-0.229507751200774	0.431088520339297
GENE899X	ucsf_hc.01_1.G217B.03218		hypothetical protein	HISTO_DY.Contig31.Fgenesh_Neurospora.99.final_new	near LTR block	I7I48_03470					1.86832192697098e-05	4.98260177023752e-05	0.0153171690084645	8.06e-02	6.11066151122365e-06	0.000145958439170217	0.129499858075487	5	#00b20b	1.0	0.793810358557051	0.726752314410746	0.349016114346152	-0.3042220672917986	5.58572936832934	-0.636189481004226	0.276972967809022
GENE900X	ucsf_hc.01_1.G217B.04728		hypothetical protein			I7I48_11020					0.0012237522839467	4.96257059829261e-06	0.365859965707725	9.25e-02	0.00078279609293715	0.105570644071834	0.0832224661548421	5	#00b20b	1.0	0.776993182950886	1.2218743450587	-0.198091254235801	0.7415698544911824	4.26011202551984	-0.41595976854728	0.531003476074712
GENE901X	ucsf_hc.01_1.G217B.10286		3,4-dihydroxy-2-butanone 4-phosphate synthase	HISTO_ZT.Contig1089.eannot.1596.final_new		I7I48_06144					3.22232536342871e-06	2.73505688102279e-08	0.000681148582461381	8.57e-01	0.0513060056916363	0.105283828096049	0.000682524809948523	5	#00b20b	1.0	0.673805319860889	0.878735974965116	0.36106324867368	0.020350353803548365	0.65279032291613	0.156858213617455	0.443190025111066
GENE902X	ucsf_hc.01_1.G217B.10277		helicase family member	HISTO_ZT.Contig1089.Fgenesh_histo.12.final_new		I7I48_06153					0.00125503122397758	5.22828082988636e-05	0.00249699886483954	8.80e-01	1.0	0.169515699728008	0.0290664350900186	5	#00b20b	1.0	0.551895198137544	0.738524102495551	0.456898535878453	0.028539034118793955		0.236833693045446	0.427293528846766
GENE903X	ucsf_hc.01_1.G217B.09510	MBF1	multiprotein-bridging factor	HISTO_ZL.Contig1161c.eannot.1465.final_new		I7I48_09495					7.21121213435039e-05	5.7442334167018e-07	0.00114681112355106	1.90e-01	0.0661827929568858	0.0283290803432679	0.00406066133970686	5	#00b20b	1.0	0.761279772908459	1.04697358529539	0.505096613481687	0.20763356762639276	0.685851377011906	0.304243981327977	0.516746302375422
GENE904X	ucsf_hc.01_1.G217B.10796		chorismate synthase	HISTO_ZT.Contig181.eannot.1592.final_new		I7I48_06581					3.46171770180517e-06	6.28913879660626e-09	0.000154685024714577	4.23e-01	0.0183173374152623	0.0971508166483826	0.0113454886534175	5	#00b20b	1.0	0.577961079741751	0.848658607395659	0.362788258406977	-0.08615755171541829	0.802186681593842	0.144052184260683	0.270265930312097
GENE905X	ucsf_hc.01_1.G217B.06407		DNA-directed RNA polymerase III polypeptide	HISTO_JG.Contig206.Fgenesh_Aspergillus.51.final_new		I7I48_05590				Ryp4_ChIP	0.000492036405310396	2.11017197848296e-05	0.000267553261732515	1.42e-01	0.0169032708455158	0.293686009454765	0.0130483713809212	5	#00b20b	1.0	0.583170206593315	0.728054750794321	0.547036507748484	-0.24865113892491705	0.796180884672894	0.137036941137397	0.402479613231538
GENE906X	ucsf_hc.01_1.G217B.06565	GRX3	monothiol glutaredoxin-4	HISTO_JG.Contig206.eannot.1521.final_new	near LTR block	I7I48_05429					0.000359274426708111	1.75617978416901e-06	2.5171308990498e-05	6.71e-02	0.00530809458103046	0.0443690813999025	0.0035624455418991	5	#00b20b	1.0	0.511909421113925	0.769265314290922	0.572812075027011	-0.17208734159520203	1.04763836820348	0.238396230866914	0.431767210462079
GENE907X	ucsf_hc.01_1.G217B.06580		hypothetical protein		near LTR block	I7I48_05413					0.0243321514235684	3.50680281203385e-05	0.276872038368109	5.61e-01	0.0706759688141594	0.723745946367694	0.0366657118761381	5	#00b20b	1.0	0.460776724510955	0.944366424802528	0.198082680058976	-0.11628114954224547	0.734128466443158	-0.0843985280660879	0.5575036310937
GENE908X	ucsf_hc.01_1.G217B.01383		ubiquitin-conjugating enzyme	HISTO_BX.Contig20.eannot.1077.final_new	in LTR block	I7I48_05369					9.43410760804033e-05	2.19520270701942e-07	0.254920665151103	1.46e-01	0.00374760169738213	0.700275436448125	0.000493753584665571	5	#00b20b	1.0	0.554169328170254	0.834752169531039	0.118759528870374	-0.1354675191109723	0.945035318128221	-0.0416612378760712	0.506363270964678
GENE909X	ucsf_hc.01_1.G217B.00997		hypothetical protein			I7I48_04131					0.0189710226778321	0.000779415723501787	0.0845709257563568	7.14e-01	0.0906910138770619	0.56151018683582	0.0884398917176799	5	#00b20b	1.0	0.513381863003903	0.766868769560026	0.333289756943556	-0.13100378727246256	1.28674110243688	0.134030593598606	0.435636138148528
GENE910X	ucsf_hc.01_1.G217B.09284		peptidylprolyl isomerase	HISTO_ZL.Contig1161b.fgenesh_plus.39.final_new		I7I48_09269					0.000111726258133832	2.58952476925228e-07	7.63774037034753e-06	1.61e-01	0.00295176760019162	0.279695808248385	8.896380908619e-05	5	#00b20b	1.0	0.438861940549346	0.665204057997002	0.48182772551484	-0.17283595986776837	1.28278390350303	0.0919685875089549	0.490685679849834
GENE911X	ucsf_hc.01_1.G217B.06113		glutamine amidotransferase subunit pdxT	HISTO_HS.Contig68.Fgenesh_Aspergillus.307.final_new		I7I48_07061					1.45374758956127e-06	6.407879005323e-08	0.000159554103342653	3.60e-01	0.000838402843478975	0.509155501035063	0.00143320789875615	5	#00b20b	1.0	0.882262128746187	1.04585831766377	0.52407899510837	-0.11928143863867144	1.53186827830271	-0.0942109763494781	0.563616550199036
GENE912X	ucsf_hc.01_1.G217B.05957		hypothetical protein	HISTO_HS.Contig68.Fgenesh_Aspergillus.275.final_new		I7I48_07218	Ryp1_ChIP		Ryp3_ChIP		0.0032808772255245	1.44623873193252e-05	0.210776691755886	5.33e-01	0.00393551960523582	0.0775441581960106	0.0217619872881032	5	#00b20b	1.0	0.379462350800639	0.624956877581591	0.134846621053832	-0.05912288112820653	0.959567230735631	-0.216892432362872	0.340940841405024
GENE913X	ucsf_hc.01_1.G217B.00378		adenine phosphoribosyltransferase	HISTO_AZ.Contig47.Fgenesh_histo.31.final_new	in LTR block	I7I48_00064					1.278887087864e-07	1.22520111474296e-09	0.019845116832721	6.89e-03	9.56324622326662e-05	0.00143800357476235	3.71642790499007e-05	5	#00b20b	1.0	0.801277080469848	1.05136258915932	0.228936646555015	0.4537190534922743	2.14108501946377	0.397581230026196	0.63349272414238
GENE914X	ucsf_hc.01_1.G217B.02364		hypothetical protein	HISTO_DM.Contig93.eannot.1676.final_new		I7I48_07491					0.0160550888372778	5.69375797305169e-05	0.835329687250274	7.62e-01	0.0117718558878417	0.166960513801349	0.0295130533802003	5	#00b20b	1.0	0.475765473316064	0.874588337302724	-0.0383790888004363	0.10123870026056053	1.3974281939858	0.2200137547089	0.397031537243015
GENE915X	ucsf_hc.01_1.G217B.06851		no significant blast hit	HISTO_KF.Contig597.Fgenesh_histo.3.final_new		I7I48_02515	Ryp1_ChIP	Ryp2_ChIP	Ryp3_ChIP	Ryp4_ChIP	2.147085890452e-05	1.0929225880213e-06	0.972387570070404	4.08e-02	0.00023642817864968	0.952510103206599	0.00215473411309978	5	#00b20b	1.0	1.87126735649375	2.2443313250639	-0.0136694343161623	0.4478084828030123	3.19725280559759	0.0279365998853689	1.49089059685856
GENE916X	ucsf_hc.01_1.G217B.06476		tRNA methyltransferase Trm5			I7I48_05518					0.00271913956462398	4.7086811465106e-06	0.980357243840191	7.63e-01	0.0118290003156934	0.697699042320968	0.691707130682895	5	#00b20b	1.0	0.390632582115374	0.679656508903371	-0.0028105861693648	-0.053075371498532344	0.976517699760842	0.0456646045565643	0.061783368660187
GENE917X	ucsf_hc.01_1.G217B.01471		hypothetical protein			I7I48_08696					0.174886248748008	0.00712371307925092	0.0548892275076306	1.91e-02	1.0	0.465670566117235	0.658096008008816	5	#00b20b	1.0	0.486640453841565	0.947776324852633	0.601893272740087	0.7682982142198851		0.332259845911859	0.251550204345251
GENE918X	ucsf_hc.01_1.G217B.09550		DUF2406 superfamily domain-containing protein	HISTO_ZL.Contig1161c.eannot.1451.final_new		I7I48_09535					0.00153549866196353	9.88398701148111e-07	3.10243903918225e-05	1.91e-09	0.335253136994582	0.00155071528546077	0.0240128565494979	5	#00b20b	1.0	0.395673118870445	0.724785361705763	0.512787302322129	0.8832503319272674	0.228942857957446	0.367533501848199	0.290892866306341
GENE919X	ucsf_hc.01_1.G217B.11624		dynamin GTPase	HISTO_ZY.Contig562f.Fgenesh_Aspergillus.10.final_new	in LTR block	I7I48_10405					0.00108725850557328	9.34270761374403e-07	0.0208578105463443	8.06e-10	0.0696292371974732	0.000340464959638386	0.0478433883507368	5	#00b20b	1.0	0.366188445028544	0.642715439048143	0.214405214570253	0.5818134382001028	0.490356808298412	0.372354895579149	0.220180544254992
GENE920X	ucsf_hc.01_1.G217B.04554		2-hydroxyacyl-CoA lyase			I7I48_00870					3.59051081092946e-06	6.28913879660626e-09	0.236401405160175	4.16e-13	0.0132729042565917	1.12486657710484e-07	0.00104027768626181	5	#00b20b	1.0	0.57109684970945	0.846986395408575	0.0982134558801659	1.1550111665013378	0.878973914853417	0.732261979304011	0.383591254489366
GENE921X	ucsf_hc.01_1.G217B.02937		beta-1,3-glucanase			I7I48_08112					0.0444385249127695	1.53392091015079e-05	0.500558627319131	4.45e-12	0.0387287109581462	0.0123512377842851	0.0320874812901574	5	#00b20b	1.0	0.502956134386434	1.23905883888891	-0.156857513306803	1.2420028897676787	0.746356662884978	0.740023236745118	0.642573885258696
GENE922X	ucsf_hc.01_1.G217B.11368		hypothetical protein			I7I48_03080					2.53307271838624e-07	3.30277281120656e-10	0.907085668291337	5.71e-08	0.0181422381321454	3.61203895474323e-07	0.000461085838588131	5	#00b20b	1.0	0.867086924138267	1.29505682530631	-0.0135585664969016	1.9335038176093067	0.857314465240332	0.961642501625944	0.551418668958163
GENE923X	ucsf_hc.01_1.G217B.10005	CAP20	CAP20	HISTO_ZL.Contig658.eannot.1282.final_new		I7I48_01409					4.19840574540748e-07	1.01455462115133e-09	0.109816102191109	4.15e-19	0.00248360130751232	1.43379731296167e-10	2.11826095779209e-05	5	#00b20b	1.0	1.81392632890497	2.62194564059248	0.339582734452536	3.3135271556338317	1.87631112761435	2.38623575916893	1.47498829024066
GENE924X	ucsf_hc.01_1.G217B.04967		hypothetical protein	HISTO_GL.Contig296.Fgenesh_Aspergillus.85.final_new	near LTR block	I7I48_10780					0.00111698861676433	3.55183736790937e-05	0.787654655415508	2.45e-06	0.18417447514732	0.00177122427014908	0.00719521428377286	5	#00b20b	1.0	0.946384367317626	1.26774380977851	0.0710225583858963	1.7298079861608395	0.598016857171793	1.11546309108176	0.881330013526829
GENE925X	ucsf_hc.01_1.G217B.07605		hypothetical protein	HISTO_LF.Contig359.eannot.1958.final_new		I7I48_00718					0.00010231009669432	2.63665988076064e-08	0.143703496384762	3.04e-12	0.195695886126501	0.000395701768833172	5.3363802290214e-05	5	#00b20b	1.0	1.18037755537912	2.15181666686356	-0.348234289171566	2.197179289250148	0.480578552756345	1.06856486799908	1.42410311316311
GENE926X	ucsf_hc.01_1.G217B.03499		dgpfaetke family protein	HISTO_EA.Contig33.eannot.1586.final_new		I7I48_04663					0.000199582658328725	1.11018040537212e-05	0.120666821993574	2.24e-11	0.3080809457138	0.000590812274675817	0.000894476467976854	5	#00b20b	1.0	0.56621104606557	0.711478584915388	-0.196714484774428	0.9097057691582822	0.333581445319461	0.591950539778064	0.603348317273744
GENE927X	ucsf_hc.01_1.G217B.09490		2-dehydropantoate 2-reductase	HISTO_ZL.Contig1161c.eannot.1456.final_new		I7I48_09475	Ryp1_ChIP				1.28245965433384e-06	1.66702863484137e-09	0.00213488897449065	2.39e-10	0.0966253888458484	3.14830738411763e-08	0.000137250261389884	5	#00b20b	1.0	1.13581009726906	1.7045521062182	0.49008533057519	1.887169169867083	0.540342894030036	1.41987053967618	0.835718307309348
GENE928X	ucsf_hc.01_1.G217B.09628		S-adenosylmethionine (SAM)-dependent methyltransferase	HISTO_ZL.Contig1161d-snap.6.final_new		I7I48_09613					3.38581127170732e-08	8.60630100913931e-11	0.0576089182811833	3.17e-19	0.227991644146739	1.49565787513667e-07	3.93154705053506e-06	5	#00b20b	1.0	1.53070025665777	2.1995017282009	0.304367783119512	2.9546815652924434	0.533681836478212	1.47609974138219	1.20882012342903
GENE929X	ucsf_hc.01_1.G217B.10713		SAP domain-containing protein	HISTO_ZT.Contig181.Fgenesh_histo.158.final_new		I7I48_06664					4.27927247176232e-08	3.22156263798314e-09	1.50180822034458e-05	7.44e-09	0.198493635370835	3.35243514897962e-08	3.90712545201211e-07	5	#00b20b	1.0	0.964580575342231	1.0494418544903	0.524992397439362	1.4555913494050827	0.309954971331314	0.810193844755006	0.916304664100162
GENE930X	ucsf_hc.01_1.G217B.09353		MAPEG superfamily domain-containing protein, predicted membrane protein	HISTO_ZL.Contig1161b.Fgenesh_histo.40.final_new		I7I48_09338					9.71354472426079e-05	1.0929225880213e-06	0.426154190902233	2.55e-10	0.392846402850888	2.32661287443362e-05	0.000317878444814723	5	#00b20b	1.0	0.856657054426242	1.17256469165819	0.133958996999296	1.178058902865473	0.269713691553218	1.09735370714931	0.891118940912715
GENE931X	ucsf_hc.01_1.G217B.02689		arsenate reductase (Arc2)	HISTO_DM.Contig933.eannot.1604.final_new	near LTR block	I7I48_07870					0.000834645734909815	1.53256742149203e-07	0.0645975425431479	9.38e-03	0.625698318550634	8.15615436338556e-05	0.00254513642402538	5	#00b20b	1.0	0.712308402821955	1.38520274606224	0.329149814044421	0.9611819851759985	0.166047883700799	1.080956397365	0.744850720854743
GENE932X	ucsf_hc.01_1.G217B.07712		hypothetical protein			I7I48_03825					1.67323076536224e-05	3.55342397713119e-09	0.297788120027309	3.44e-04	0.126859785723457	2.37945320370435e-05	8.46921619645645e-05	5	#00b20b	1.0	0.920372338536554	1.58217046846013	0.171233389527511	1.1090820405004882	0.568090489684106	0.946081550312244	0.858782145305856
GENE933X	ucsf_hc.01_1.G217B.12304	STE7	MAP kinase	HISTO_ZZ.Contig4..eannot.1038.final_new		I7I48_11363					0.000332648633810314	4.9000960291885e-06	0.0135427427817483	2.17e-04	0.576860362092505	0.999508286900881	0.00158119043549223	5	#00b20b	1.0	0.64781172294346	0.904442934085984	0.372298980548956	0.4396475116982726	0.14455002594882	-0.000100591952110207	0.512941999648261
GENE934X	ucsf_hc.01_1.G217B.00921		oxidoreductase	HISTO_BP.Contig457.eannot.1663.final_new		I7I48_04054					0.000196950142972398	9.41530682739111e-08	0.115978551356692	2.99e-03	0.226727824723639	0.246673783731943	0.00370084217700319	5	#00b20b	1.0	0.396605752569522	0.680305052530092	0.127692329489631	0.22838097397589033	0.29166212370054	-0.0925737182693842	0.297762799419716
GENE935X	ucsf_hc.01_1.G217B.11453		hypothetical protein	HISTO_ZW.Contig245.Fgenesh_histo.51.final_new	near LTR block	I7I48_04862					0.00134272300304578	9.78199648627937e-06	0.620276480435956	9.13e-05	0.549248407659912	0.0313536409240127	0.00379931395229705	5	#00b20b	1.0	0.944307820375246	1.41725318304782	0.131230061086024	0.7304208715148651	0.244438488593368	-0.596780721434543	0.97186357023288
GENE936X	ucsf_hc.01_1.G217B.04966		hypothetical protein	HISTO_GL.Contig296.Fgenesh_histo.60.final_new	transposon	I7I48_10779					5.10112163440771e-06	1.27590767383766e-06	0.97254558642779	5.09e-04	1.0	0.00281970313048936	0.011319784541762	5	#00b20b	1.0	2.38862071058681	2.53945855387585	0.0159506280705839	1.163418860760736		-1.47083066263378	1.45558631359998
GENE937X	ucsf_hc.01_1.G217B.10969		hypothetical protein	HISTO_ZT.Contig181.Fgenesh_Neurospora.141.final_new		I7I48_06407					0.0400945567131991	0.000314347464423571	0.681761379620362	2.27e-06	0.144719229589975	0.013393066118972	0.0363077683489091	5	#00b20b	1.0	0.345022962777082	0.652492777547157	-0.0641070236657941	0.6633741887549938	0.530201918468072	-0.402535156184508	0.402241664131791
GENE938X	ucsf_hc.01_1.G217B.05088		no significant blast hit, weak hit to transposase	HISTO_GL.Contig59.Fgenesh_histo.89.final_new		I7I48_10863					0.000578186592059117	1.61031171230491e-06	0.447975327423278	4.34e-09	1.0	0.970394432477874	0.000149974183327892	5	#00b20b	1.0	0.540271711695165	0.863818972839724	0.0997465005980764	0.9960873836348588		0.00541723031855046	0.664936644290672
GENE939X	ucsf_hc.01_1.G217B.00412		GNAT family acetyltransferase	HISTO_AZ.Contig47.Fgenesh_Aspergillus.63.final_new	near LTR block	I7I48_00098					0.000897355764697618	5.33184468340957e-06	0.594592215819062	1.85e-08	0.0650404646042373	0.774440847679353	0.000883624967164544	5	#00b20b	1.0	0.404279620767285	0.619386736035962	-0.0537561066241805	0.5766120131894628	0.525445756169619	-0.0324688816212459	0.470443931093828
GENE940X	ucsf_hc.01_1.G217B.07775		hypothetical protein			I7I48_03762					0.00111268995397131	7.30216623797699e-06	0.988186467174855	2.65e-02	0.0268852443619092	0.818185402146958	0.000880320120460966	5	#00b20b	1.0	3.09574494387869	4.47665598853795	-0.0149087651514712	0.9904041937374469	2.41935780288037	0.248436626948081	3.62479432888992
GENE941X	ucsf_hc.01_1.G217B.11553		hypothetical protein	HISTO_ZY.Contig518-snap.16.final_new		I7I48_10447					1.47231981263226e-05	1.68770718290941e-08	0.767596411098431	1.79e-05	0.000755778612760875	0.0750859112697491	0.000506951095227873	5	#00b20b	1.0	2.48125557460209	3.83638695012538	-0.152012007990541	1.2936979943229943	3.13752450289723	0.889130399115373	1.82270650807436
GENE942X	ucsf_hc.01_1.G217B.04960		hypothetical protein		transposon	I7I48_10773					0.00151702800954253	2.19830292741635e-05	0.643083185767781	2.58e-02	0.0365879157198122	0.519258926867944	0.0104674519549093	5	#00b20b	1.0	1.14072074026591	1.62396237508471	0.154565553324578	0.8677000219112532	1.65444145844715	0.272625895244177	1.1337412330321
GENE943X	ucsf_hc.01_1.G217B.00410		BTB/POZ domain-containing protein	HISTO_AZ.Contig47.Fgenesh_Aspergillus.61.final_new	near LTR block	I7I48_00096					0.00241183814680779	0.000130995041563844	0.703220503021066	5.00e-04	0.0189892180175304	0.418739337075802	0.0130441885180049	5	#00b20b	1.0	0.915486203354838	1.19618165321483	-0.107859079341886	0.6702379354105245	1.43231101112812	0.278841520678485	0.919253017657874
GENE944X	ucsf_hc.01_1.G217B.10651		3-oxo-5-alpha-steroid 4-dehydrogenase	HISTO_ZT.Contig174.genewise.79.final_new		I7I48_05927					0.0344069502102173	1.11122153001394e-06	1.03956628066851e-06	6.44e-01	0.603606635132186	0.000605566233028151	0.711748323853317	5	#00b20b	1.0	0.204300210389957	0.593537924403313	0.549398607398769	-0.034392603089125805	0.126585189964369	-0.336360977059451	0.0460284282782037
GENE945X	ucsf_hc.01_1.G217B.09598		hypothetical protein			I7I48_09583					0.00117952288916104	2.33787775081247e-05	0.0733241092047516	1.13e-01	0.517445071205814	0.315350573851514	0.358532896682946	5	#00b20b	1.0	0.644454183569675	0.911973950729419	0.302339801657519	-0.2569886580849728	-0.41767154276707	-0.178781974237065	0.203362492127694
GENE946X	ucsf_hc.01_1.G217B.03197	RAD25	DNA repair helicase RAD25	HISTO_DY.Contig31.eannot.1417.final_new		I7I48_03491					0.000991245512318108	4.4475010674841e-07	0.513361820065852	1.57e-01	0.786007340738128	0.300794109479604	0.971353620268577	5	#00b20b	1.0	0.333595918011244	0.614679888538565	0.0535477515740492	-0.13133668375040428	-0.0644805127449022	-0.0868931147580501	-0.00516140878415605
GENE947X	ucsf_hc.01_1.G217B.04106	COA1	cytochrome oxidase assembly	HISTO_FE.Contig19.Fgenesh_histo.72.final_new		I7I48_09070					0.000296458550071768	3.62018574332078e-07	0.0284460447575783	3.67e-01	0.765488986216534	0.906822415993054	0.182993398644363	5	#00b20b	1.0	0.438732602303656	0.725266758683891	0.212020272852741	-0.059381463207696696	0.0873966080993673	-0.0128210429036244	0.165029044657893
GENE948X	ucsf_hc.01_1.G217B.04191		dual specificity phosphatase		near LTR block	I7I48_09155					0.00173146736893672	5.60332973428132e-09	0.0038592510611365	4.67e-02	0.818204200290821	0.141418648452735	0.0274222665661085	5	#00b20b	1.0	0.444297923060978	1.16903571927953	0.359786814663378	-0.1704245648728795	0.0629458464323163	-0.185615555430425	0.335793772695557
GENE949X	ucsf_hc.01_1.G217B.10705		hypothetical protein			I7I48_06672					0.793266009413507	0.0432542872363695	0.135602548899481	1.94e-05	1.0	0.00127385337066776	0.344600186591463	5	#00b20b	1.0	0.105275521699603	0.687047878795931	0.453907155329697	0.9389991321244573		-0.914711360914963	-0.357652431942365
GENE950X	ucsf_hc.01_1.G217B.04450		hypothetical protein	HISTO_GI.Contig363.Fgenesh_Aspergillus.28.final_new		I7I48_00798					0.0420179592670685	0.000930976164216807	0.366003407645873	1.41e-16	0.00144013127231827	1.36656783803922e-06	0.12784212630497	5	#00b20b	1.0	0.448700727373101	0.758705219272763	0.179305233958696	1.5232323039104003	-1.64621823632369	-1.298382155631	0.406378917533419
GENE951X	ucsf_hc.01_1.G217B.01179		ankyrin repeat domain-containing protein	HISTO_BP.Contig459-snap.71.final_new		I7I48_04311					0.517080889930095	0.035758979719482	0.0650922140391723	9.47e-01	0.000473935922580981	9.42573347637599e-07	0.932536233284242	5	#00b20b	1.0	-0.307337034771174	0.830857435347979	0.660997606667203	0.012168511291326636	-2.49071564417042	-2.2286853952655	0.0566261743173622
GENE952X	ucsf_hc.01_1.G217B.00930		salicylate hydroxylase	HISTO_BP.Contig457.Fgenesh_Aspergillus.201.final_new		I7I48_04063	Ryp1_ChIP	Ryp2_ChIP	Ryp3_ChIP		0.786526237223398	9.78675968266327e-05	0.211901963807186	4.03e-01	4.53986786049798e-05	2.19322557397261e-12	0.130670596825773	5	#00b20b	1.0	0.0515843165549263	0.72232931630456	-0.192649482873112	-0.2135204293917884	-3.44555899555834	-2.26106748142828	-0.292767446917779
GENE953X	ucsf_hc.01_1.G217B.11523		caffeine resistance protein	HISTO_ZY.Contig518.Fgenesh_histo.39.final_new	near LTR block	I7I48_10417					0.669063143544358	0.000313337508611549	0.00168111571463352	5.51e-01	0.00318185626890095	0.000651476639043452	0.560894304776285	5	#00b20b	1.0	-0.0739275041427816	0.60277038202155	0.454687129581449	0.17072744034825044	-1.31836308123106	-0.529015703723327	0.111310494453041
GENE954X	ucsf_hc.01_1.G217B.04258		hypothetical protein			I7I48_12301					0.0474825372812491	0.436787132420851	0.477564407623613	2.61e-01	1.0	0.000205122825822865	0.283602566031814	5	#00b20b	1.0	1.3376974323441	0.573305712378194	0.453590496661801	-0.5657717129194781		-2.5950281393495	-1.0970539714579
GENE955X	ucsf_hc.01_1.G217B.02210		zinc finger protein	HISTO_DM.Contig93.Fgenesh_histo.184.final_new	near LTR block	I7I48_07647	Ryp1_ChIP		Ryp3_ChIP		0.000166646725301524	0.000178467547357464	0.00610689705346382	2.77e-03	0.0346709692068494	2.08231789962298e-06	0.688268695356549	5	#00b20b	1.0	0.710834385656856	0.700169450324797	0.42828496642274	-0.3348523894423114	-0.685985847018213	-0.923959586390541	-0.0900177273096512
GENE956X	ucsf_hc.01_1.G217B.11633		hypothetical protein		near LTR block	I7I48_10311					0.150774526111764	7.24275023081374e-05	0.797974700932611	2.44e-01	0.00978577072743636	1.4287890687798e-05	0.990727060868569	5	#00b20b	1.0	0.232642971756589	0.713837934781408	-0.038460454968158	-0.19672473183248276	-1.23278837866712	0.930399045489377	0.00335682409296645
GENE957X	ucsf_hc.01_1.G217B.09435		hypothetical protein	HISTO_ZL.Contig1161b-snap.98.final_new		I7I48_09420					1.1385557933302e-06	8.78153087765253e-06	0.813732430943444	5.52e-01	0.000241290478692615	1.09727483705764e-06	2.76986719122793e-05	5	#00b20b	1.0	1.31394338288679	1.11384430181431	-0.0486361779039675	-0.18928031693743994	-4.50464718877515	1.82641399409628	1.18969111292519
GENE958X	ucsf_hc.01_1.G217B.04148		hypothetical protein			I7I48_09112					0.00163294244080033	0.198562109765959	0.227575772276666	2.33e-05	0.00430094532116462	5.01626488081339e-05	0.894000660519074	5	#00b20b	1.0	0.694368566356649	0.275028270543349	0.227909338943955	-1.841854964091836	-3.1522533956297	1.4121232373108	0.0494179043321656
GENE959X	ucsf_hc.01_1.G217B.11530	GGT1	gamma-glutamyltranspeptidase	HISTO_ZY.Contig518.genewise.3.final_new	near LTR block	I7I48_10424	Ryp1_ChIP				0.0288976459654396	7.01450618666827e-05	0.000151578985022765	1.11e-10	5.15231094271379e-05	5.78504730751481e-07	0.429295254243936	5	#00b20b	1.0	0.306582058182401	0.619710615235888	-0.551994760570349	-1.602947338474641	-3.08359987584363	0.915504966757823	-0.127215661132042
GENE960X	ucsf_hc.01_1.G217B.07375		hypothetical protein			I7I48_00485					0.00112691418710273	0.00531057468909653	0.0911157486488416	6.40e-01	0.0362149169070081	0.0378715639503753	0.210713957190424	5	#00b20b	1.0	1.1507079570577	0.967566907714996	-0.59570462447364	0.21089837512742451	-2.66867603135812	-0.766686877584045	0.565615647728064
GENE961X	ucsf_hc.01_1.G217B.06853		hypothetical protein			I7I48_02517					0.0979548099060925	0.000133383619595683	2.17650019089753e-09	3.72e-02	0.000433006189691576	0.0240865482109429	0.0556670960141844	5	#00b20b	1.0	0.379253904049827	0.95772568495334	-2.79757439880101	-0.49154138265914654	-3.25914210166267	0.480916613271513	0.473980171645303
GENE962X	ucsf_hc.01_1.G217B.01553		ankyrin repeat domain-containing protein	HISTO_DA.Contig93.Fgenesh_histo.341.final_new		I7I48_08612	Ryp1_ChIP			Ryp4_ChIP	0.0115584688573206	3.36636102170061e-06	3.9692113535164e-07	4.35e-01	0.000696031072159882	0.00317074459708215	0.0340874046181199	5	#00b20b	1.0	0.301933442391811	0.663488338043005	-0.734648867222552	0.10446243693680801	-1.59141731397543	0.337253243657817	0.272861486079075
GENE963X	ucsf_hc.01_1.G217B.02482		hypothetical protein		transposon	I7I48_07372					0.00196931843491008	0.0127050901453238	7.62215936803226e-08	7.65e-02	0.00568539662876766	0.898522072047616	0.206255238035874	5	#00b20b	1.0	0.605436939192973	0.475770407754126	-1.70839927178132	0.5179049691759701	-3.05086622065865	-0.0281553099551326	0.308536682708013
GENE964X	ucsf_hc.01_1.G217B.07373		hypothetical protein			I7I48_00482					0.00037194146025189	0.0423199560435888	0.00864556526272882	3.77e-02	0.03825796375793	0.0100731012069372	0.277906360582986	5	#00b20b	1.0	1.2414736999407	0.677338670202191	-0.969239368452938	-0.8915136408747628	-2.43310097071704	0.985383196353844	0.415149008571804
GENE965X	ucsf_hc.01_1.G217B.01000		hypothetical protein			I7I48_04133					0.00411496757012784	0.929003941725734	0.000680231528617358	2.21e-02	0.00541989404611853	0.0947747079724316	0.00345658817055155	5	#00b20b	1.0	0.602897223938033	-0.0215770133585633	-0.77412299744584	-0.5230073111329028	-1.42290897962739	0.346586447304429	0.692449617424997
GENE966X	ucsf_hc.01_1.G217B.11661		hypothetical protein			I7I48_10339					5.83092419915409e-05	0.060398393948176	0.00758313956789479	4.48e-16	0.00279484530751949	0.0616958335707098	0.00185924001950016	5	#00b20b	1.0	0.631404768223867	0.246606948179103	-0.339454444259006	-1.562196714839712	-1.26973895785649	0.280796073948561	0.555871939370712
GENE967X	ucsf_hc.01_1.G217B.02861		hypothetical protein			I7I48_07697					0.00278937064539429	4.95821335631272e-05	2.8798810749246e-08	1.20e-07	0.011241558297006	0.291731157878682	0.12908390690914	5	#00b20b	1.0	0.424843782076797	0.627689401443719	-1.1626496829418	-1.2852473358161731	-1.69135508043358	0.144244254989623	0.240633652185756
GENE968X	ucsf_hc.01_1.G217B.03442		hypothetical protein	HISTO_EA.Contig33.Fgenesh_histo.132.final_new		I7I48_04606					0.0294495845360053	0.000170643280294183	0.000725006975790618	7.26e-05	0.00734553475653139	0.0147229056693417	0.347388570366927	5	#00b20b	1.0	0.414138324466444	0.774190218017982	-0.7102335789239	-1.3866418191151055	-2.0181307903718	0.488710900694254	0.209027234324583
GENE969X	ucsf_hc.01_1.G217B.02410		hypothetical protein	HISTO_DM.Contig93.Fgenesh_histo.63.final_new	near LTR block	I7I48_07444					0.000578186592059117	0.000747974950916403	4.23064503709936e-07	4.12e-03	1.0	0.000126326264085246	0.00599420738052664	5	#00b20b	1.0	1.02745572253728	0.988410985956325	-2.90787490400082	-1.2737650249810863		1.77479671401335	0.954811335556144
GENE970X	ucsf_hc.01_1.G217B.09257		hypothetical protein	HISTO_ZL.Contig1161b.Fgenesh_Aspergillus.55.final_new		I7I48_09242					0.0041933941621079	0.0322405059551245	9.32194967958507e-06	1.0	0.00261729209599514	0.000176904306534947	0.0587383113406486	5	#00b20b	1.0	0.684754648410886	0.500801309188889	-1.4762688044939		-2.79729632401744	1.22194402186429	0.513304382539468
GENE971X	ucsf_hc.01_1.G217B.11176		hypothetical protein			I7I48_02886					0.038051273346045	0.00255343417850426	1.40262172746485e-05	2.02e-05	1.0	0.000387883512411299	0.0436279302831551	5	#00b20b	1.0	0.445055895196706	0.663506854304744	-1.24683891556232	-1.3097478772183655		1.06242616284953	0.530011603900517
GENE972X	ucsf_hc.01_1.G217B.08986		hypothetical protein		near LTR block	I7I48_01704					0.0106178814553584	2.02911027526541e-05	9.9378076843336e-08	1.24e-04	0.00813044358692399	0.0002101063670092	0.0839522301624472	5	#00b20b	1.0	0.433221225211438	0.815098736741819	-1.35686429080644	-1.0178109681248588	-1.4828236757824	0.7562630101233	0.331033476133848
GENE973X	ucsf_hc.01_1.G217B.05517		DNA ATP-dependent helicase	HISTO_GY.Contig460.Fgenesh_histo.182.final_new		I7I48_05069					0.0034302810739226	0.000836403068024415	0.0162033295567168	4.73e-01	0.0242505242635131	0.000430186259415576	0.0224485235598481	5	#00b20b	1.0	0.525385518171237	0.605277828477247	-0.397624560238298	-0.12341956229064323	-0.612519999838501	0.626825987999214	0.417858328629831
GENE974X	ucsf_hc.01_1.G217B.06852		no significant blast hit			I7I48_02516					0.00122745232962494	0.000128440138715915	0.0003816607563839	3.49e-01	0.0307949089828504	0.0006137335579493	0.0294779293260119	5	#00b20b	1.0	0.690168281512451	0.84873635062808	-0.819856304166752	-0.140184040514866	-0.887270219321667	0.913341203505888	0.542294242749555
GENE975X	ucsf_hc.01_1.G217B.02710		MFS transporter	HISTO_DM.Contig933.fgenesh_plus.48.final_new		I7I48_07849					2.62257240109864e-08	9.02793449731033e-11	5.98443079819559e-06	1.81e-02	0.0298611211851553	1.48306309280504e-07	8.16725674491098e-08	5	#00b20b	1.0	1.45174750913526	2.02160639830564	-1.06925889611299	-1.0068922603802104	-1.25923831216376	1.53697504171947	1.49844544517813
GENE976X	ucsf_hc.01_1.G217B.10070		hypothetical protein		transposon	I7I48_12340					0.000196950142972398	2.16727821734835e-07	0.000101501903147459	2.06e-02	0.0370906032455397	0.0299974995648596	0.0213298855109752	5	#00b20b	1.0	1.40624055643503	2.23884842752302	-1.97788738642926	-0.9313568886970025	-2.49594049221341	0.857185718862166	0.886416073501719
GENE977X	ucsf_hc.01_1.G217B.04072		chromate transporter	HISTO_FE.Contig19.Fgenesh_Aspergillus.128.final_new		I7I48_09036					2.39629312813465e-06	7.64255527647081e-09	0.00339539351696926	6.57e-01	0.0136214006089499	0.394114308414359	0.00149164087966959	5	#00b20b	1.0	1.52670297062095	2.15181374703364	-0.847437512680514	-0.11974697059029941	-1.20532074871767	0.259353912638396	1.09655092388844
GENE978X	ucsf_hc.01_1.G217B.00155		hypothetical protein			I7I48_01251					0.0729327124386312	0.00100800877003239	0.190792558262403	9.21e-01	1.0	0.808256628448243	0.112785241020124	5	#00b20b	1.0	0.531438212982216	0.994733868768553	-0.375545550979206	0.021951270503335316		0.0819472561677639	0.581102349828645
GENE979X	ucsf_hc.01_1.G217B.01753		hypothetical protein			I7I48_08411					0.251411044691586	0.0195140125440663	0.270572428545692	3.53e-01	0.380111396075803	0.571114107982886	0.873204279745536	5	#00b20b	1.0	0.545454179055588	1.05518983895682	-0.50754792844535	-0.3766184895835792	-0.616250851162447	-0.282899625809001	-0.124090845725616
GENE980X	ucsf_hc.01_1.G217B.07722		tyrosine phosphatase	HISTO_LG.Contig392-snap.20.final_new		I7I48_03816					9.67204666504646e-05	1.55368471117915e-07	0.0125539163000181	6.75e-12	0.0842453752381001	0.0056386685790455	0.000395252732688725	5	#00b20b	1.0	0.491760159567125	0.783020319084994	-0.267627777397694	-0.8995519814470619	-0.636072612247988	-0.321246213391083	0.527042495273554
GENE981X	ucsf_hc.01_1.G217B.04688		hypothetical protein			I7I48_11053					0.134083828720332	0.0389531840528678	0.103754988005356	8.88e-02	0.283662999225735	0.537603049952231	0.0388641291299813	5	#00b20b	1.0	1.13032249597673	1.49379934264403	1.08310303139775	0.7458245395010626	-1.5935614277665	-0.510839162767149	1.8456948599824
GENE982X	ucsf_hc.01_1.G217B.02030		hypothetical protein	HISTO_DF.Contig537.Fgenesh_Aspergillus.72.final_new	near LTR block	I7I48_03251	Ryp1_ChIP				5.79454316041007e-05	0.000268729332158473	0.000289145168814492	9.44e-01	0.154651415590618	0.0463809586859453	7.28515160332563e-06	5	#00b20b	1.0	0.643064362014242	0.547020591962504	0.490681639644781	0.02066822922695723	-0.532514460422136	0.24324112723251	0.850498598436476
GENE983X	ucsf_hc.01_1.G217B.07725		SVP1-like protein	HISTO_LG.Contig392.eannot.1829.final_new		I7I48_03812					0.000100837046185887	2.75786995405245e-08	1.09199373438091e-05	5.71e-01	0.183467559994635	0.511897357366082	9.8420426892822e-05	5	#00b20b	1.0	0.497628609450956	0.886362089239898	0.526219670095408	0.06411012308539127	-0.356849424381198	-0.0690762894021146	0.567820607219792
GENE984X	ucsf_hc.01_1.G217B.10154	COQ9	ubiquinone biosynthesis protein COQ9	HISTO_ZT.Contig1089.eannot.1679.final_new		I7I48_06277					5.7278894503211e-06	4.04807461373065e-08	4.68538867307228e-08	4.07e-01	0.359488370747745	0.0288491266427745	5.90918103856046e-05	5	#00b20b	1.0	0.444323934774396	0.599734568331271	0.538186973430626	0.08212353974234944	-0.21329666312729	-0.158606272992868	0.415103666924745
GENE985X	ucsf_hc.01_1.G217B.11212		POS9-activating factor FAP7	HISTO_ZU.Contig65.eannot.1970.final_new	near LTR block	I7I48_02922	Ryp1_ChIP				0.000775762832142556	7.63177368195712e-06	0.0209583733088859	6.72e-01	0.232678415304511	0.714205080532845	0.0513551505079261	5	#00b20b	1.0	0.407998854620443	0.595176871251446	0.231380302698038	0.04682798712594887	-0.370599697560487	0.0408223794606934	0.250267743373229
GENE986X	ucsf_hc.01_1.G217B.07745	ISY1	pre-mRNA-splicing factor isy1	HISTO_LG.Contig392.genewise.21.final_new		I7I48_03792					0.0193419221475567	0.00111114138955717	0.0565266826950126	4.39e-01	0.117339936293249	0.653703197450277	0.0344818264718899	5	#00b20b	1.0	0.437661180540328	0.626731509539884	0.312308305581452	0.0692284729864083	-0.597616438723231	-0.0873074961007347	0.469249637085571
GENE987X	ucsf_hc.01_1.G217B.12009		intermembrane space AAA protease IAP-1	HISTO_ZZ.Contig127b.Fgenesh_Aspergillus.94.final_new	near LTR block	I7I48_11669					6.54537204053464e-06	5.28667373681773e-09	0.0102839822618992	2.83e-01	0.0168401498001429	0.0913680359108675	0.0209166423715824	5	#00b20b	1.0	0.538206264087486	0.838990095698205	0.217968885834849	-0.12275771939916755	-0.709502292165837	0.136536737704173	0.233142649770285
GENE988X	ucsf_hc.01_1.G217B.07984	OXA1	mitochondrial import protein			I7I48_03551					0.000130193264881548	1.35711017261996e-06	0.319619996632544	1.73e-01	0.196829451772795	0.561408270487287	0.000803165801223318	5	#00b20b	1.0	0.621358826473978	0.864004702299695	0.124432356184887	-0.16483402760455512	-0.394267291552268	0.0851113261624219	0.611038736046358
GENE989X	ucsf_hc.01_1.G217B.03230		LCCL domain-containing protein	HISTO_DY.Contig31.fgenesh_plus.48.final_new	near LTR block	I7I48_03458					4.95261407422897e-06	2.68440632903509e-08	1.83545118225586e-08	1.02e-04	0.566063281554732	2.95456295775293e-07	0.00190347849442982	5	#00b20b	1.0	0.43946303865278	0.610795248716981	0.556866022414564	0.42187866321254036	-0.142962676943845	0.509257692014224	0.276410508248504
GENE990X	ucsf_hc.01_1.G217B.01582	CBK1	serine/threonine-protein kinase cbk1	HISTO_DA.Contig93.Fgenesh_histo.347.final_new		I7I48_08583	Ryp1_ChIP				1.32741212070959e-05	3.02901711772188e-08	1.20883740733321e-05	1.13e-03	0.39183719980622	3.96459844517691e-07	0.0447391762662736	5	#00b20b	1.0	0.658561212981187	0.985909708076386	0.583913860916844	0.49655801602447536	-0.216241085792073	0.981234022776238	0.295920894817524
GENE991X	ucsf_hc.01_1.G217B.02860	CPC1	bZIP transcription factor CpcA, cross-pathway control protein	HISTO_DM.Contig936.eannot.1251.final_new		I7I48_07698					0.00016951546671675	1.96821529923474e-06	0.000815078715816574	5.47e-04	0.44046355220782	2.19590648992105e-09	0.0426594591316396	5	#00b20b	1.0	0.645049873530333	0.876346872443831	0.48388788838289	0.7844443647513695	-0.283905279549804	1.28896790884766	0.33882434630077
GENE992X	ucsf_hc.01_1.G217B.09146	PHK2	histidine kinase	HISTO_ZL.Contig1158.eannot.1400.final_new	near LTR block	I7I48_01543	Ryp1_ChIP	Ryp2_ChIP	Ryp3_ChIP		0.000436901524023237	1.08531807343008e-05	0.00330861789839549	4.85e-06	0.0491181559893984	1.1583521948026e-07	0.151012820685778	5	#00b20b	1.0	0.553981488597747	0.753269261122176	0.39603799884833	0.6365332027565861	-0.559041180832073	1.1022365523761	0.216222027865241
GENE993X	ucsf_hc.01_1.G217B.10543		hypothetical protein	HISTO_ZT.Contig174.Fgenesh_histo.139.final_new		I7I48_06034					2.71969203157538e-05	2.34633387122154e-08	0.00196064833331587	1.18e-11	0.780364285804079	2.24669060247479e-07	0.0189361631957295	5	#00b20b	1.0	0.792108409665107	1.26105638814966	0.473331787690042	1.363185236244087	-0.0892475522515355	1.34519193517358	0.430733365956305
GENE994X	ucsf_hc.01_1.G217B.04010		hypothetical protein	HISTO_FE.Contig19.Fgenesh_histo.85.final_new		I7I48_08974					0.00324957830029482	2.37244675155384e-06	0.00155004873077893	3.49e-07	0.216976374499192	4.09138665656294e-05	0.255780523567317	5	#00b20b	1.0	0.431624346857837	0.811566711427912	0.419954291839758	0.9611591838649105	-0.384935000904198	0.768920795841255	0.19620034088595
GENE995X	ucsf_hc.01_1.G217B.11241		meiotically up-regulated gene 185 protein	HISTO_ZU.Contig65.Fgenesh_histo.9.final_new	near LTR block	I7I48_02951					0.000945065368653113	4.02325094590483e-08	0.0861299857343993	1.05e-02	0.202740491184762	0.00137406764723651	0.518139752163255	5	#00b20b	1.0	0.3386655212364	0.73899572257711	0.14229186162108	0.32049509366874696	-0.301856171823127	0.300281816566478	0.0713331728056712
GENE996X	ucsf_hc.01_1.G217B.06303		ubiquitin conjugating enzyme UbcA	HISTO_JF.Contig157.eannot.1110.final_new	near LTR block	I7I48_00997					0.000104251027812533	3.40438808080136e-07	0.0030287332402223	3.65e-08	0.544805964628548	0.000173193850810366	0.00499681380648874	5	#00b20b	1.0	0.622628311115665	0.92875337843756	0.382263171242626	0.7469075062330531	-0.230662305517836	0.549843189353309	0.443564627272535
GENE997X	ucsf_hc.01_1.G217B.08660		ABC drug exporter AtrF	HISTO_ZL.Contig1131.fgenesh_plus.202.final_new	near LTR block	I7I48_09936	Ryp1_ChIP		Ryp3_ChIP		1.70938612101034e-05	5.71228884935313e-08	0.00307013781516712	5.23e-06	0.234315408536254	0.00531612869919081	0.00248399157900769	5	#00b20b	1.0	1.11785657868898	1.61880261230753	0.576638860165288	1.1851765227061628	-0.659587667094333	0.565819087927575	0.738847024707558
GENE998X	ucsf_hc.01_1.G217B.03789		no significant blast hit	HISTO_FE.Contig19.Fgenesh_histo.30.final_new	near LTR block	I7I48_08751					0.0456200712328175	0.000105672276793487	0.532636198714019	2.39e-03	1.0	0.204058987594618	0.244536137887563	5	#00b20b	1.0	0.461952902619549	0.971135970769825	0.131753761351687	0.6574864571369183		0.293576990884234	0.306810951405895
GENE999X	ucsf_hc.01_1.G217B.11715	DUG3	glucosamine 6-phosphate synthetase	HISTO_ZZ.Contig127a.Fgenesh_histo.17.final_new		I7I48_11371					0.0112585988771227	2.14679368726697e-05	0.276764830570088	1.73e-06	0.258915454444335	0.0200385416952151	0.111053109540677	5	#00b20b	1.0	0.625381365947407	1.18312952929697	0.227659379910767	1.1921632467163898	-0.469863373013742	0.534455599964198	0.417653311167093
GENE1000X	ucsf_hc.01_1.G217B.03324	CIA30	complex I intermediate-associated protein CIA30	HISTO_EA.Contig33.Fgenesh_Neurospora.152.final_new	near LTR block	I7I48_04487					0.000281919265992971	2.4990240030972e-05	0.153919369273636	3.41e-05	0.215385600112466	0.0141028176575698	0.00142670513724507	5	#00b20b	1.0	0.491176647875381	0.587539360279111	-0.153080652037349	0.29191314787597056	-0.344900509115128	0.304314451966559	0.476025392201381
GENE1001X	ucsf_hc.01_1.G217B.06474	ACE1	zinc finger transcription factor ace1	HISTO_JG.Contig206.eannot.1477.final_new		I7I48_05520					1.62624025737245e-07	1.40165560653252e-09	0.204012311843324	8.80e-08	0.123279616924732	5.35234450221641e-09	2.38974770314132e-05	5	#00b20b	1.0	1.41270930433037	1.82041886107885	0.194246597999554	1.5220368208621842	-0.846149274048285	1.57818906705519	1.10020867101189
GENE1002X	ucsf_hc.01_1.G217B.03058		oleate delta-12 desaturase	HISTO_DU.Contig190.fgenesh_plus.14.final_new		I7I48_12040	Ryp1_ChIP		Ryp3_ChIP	Ryp4_ChIP	3.66028212662736e-07	2.15565951003431e-09	0.518202171851837	5.37e-04	0.272231171828651	2.96553443672942e-06	5.86799891207192e-05	5	#00b20b	1.0	0.661964703306754	0.870915774852909	0.0512823257664978	0.6633960409765732	-0.297619998229976	0.497518843739771	0.508618494133998
GENE1003X	ucsf_hc.01_1.G217B.00515		hypothetical protein			I7I48_00202					6.18888027644743e-05	4.25933889363416e-05	0.410318906771937	5.53e-04	1.0	0.000906440749330648	0.000300004470519448	5	#00b20b	1.0	1.73622275450067	1.75317280683893	-0.329935959659172	1.2375377742072435		1.66592328745184	1.56695291989271
GENE1004X	ucsf_hc.01_1.G217B.02815		dynein light chain	HISTO_DM.Contig936.fgenesh_plus.7.final_new	near LTR block	I7I48_07744					9.95516495519085e-05	9.69130068058192e-06	0.845834651203594	9.97e-08	0.645053327369431	0.000137255790519956	0.000434775324863942	5	#00b20b	1.0	0.542687748202622	0.61273422320378	-0.0205249188015664	0.581451479386203	-0.108917199628375	0.42958400289355	0.491904316544921
GENE1005X	ucsf_hc.01_1.G217B.06298		hypothetical protein	HISTO_JF.Contig157.Fgenesh_histo.12.final_new	near LTR block	I7I48_00992					4.69308960640735e-06	7.98883661263478e-09	0.0674553906968197	1.14e-01	0.16400719784034	4.02057396706984e-05	0.000682341853859945	5	#00b20b	1.0	0.533580666593458	0.781983154324204	-0.142202233663506	0.12384406542363348	-0.383028377070112	0.382551648950241	0.36059978496186
GENE1006X	ucsf_hc.01_1.G217B.09886	PHO91	SPX domain-containing protein	HISTO_ZL.Contig1161e.Fgenesh_Aspergillus.26.final_new	near LTR block	I7I48_11183					1.08226833709835e-06	3.63188332651806e-09	0.0544820869335397	9.96e-02	0.0307949089828504	1.33146768249458e-07	0.00400805248084231	5	#00b20b	1.0	0.915713649679953	1.26991763037478	-0.223770610379965	0.23354128147651518	-0.603667692274684	0.878471466734617	0.439645077235248
GENE1007X	ucsf_hc.01_1.G217B.10639		hypothetical protein			I7I48_05940					7.78351721922636e-07	2.46986250269816e-09	0.897658954221451	1.15e-01	0.0500015767147318	1.08627315146015e-05	0.00211761863374576	5	#00b20b	1.0	1.13618602963156	1.59625626150432	-0.0220563774942026	0.36232795474432133	-0.730655431275675	1.05778104604566	0.637486884947197
GENE1008X	ucsf_hc.01_1.G217B.08696		O-sialoglycoprotein endopeptidase	HISTO_ZL.Contig1131.eannot.1960.final_new	near LTR block	I7I48_01996					4.98423294055153e-06	1.98293163812896e-10	0.759734799686795	8.05e-04	0.102328488894624	7.12552483296206e-06	0.005501536602251	5	#00b20b	1.0	0.517855194391816	1.00694749518832	0.0244382718672798	0.411074717565525	-0.404148977056274	0.489624892821842	0.289255865870459
GENE1009X	ucsf_hc.01_1.G217B.11526		hypothetical protein		near LTR block	I7I48_10420					3.34321874936123e-05	6.65781753935546e-08	0.822954866257925	8.37e-04	0.0302301352402928	0.000598763835916345	0.000600561510562175	5	#00b20b	1.0	0.953213872918031	1.44046922251221	0.0422908907417177	0.5551486121680315	-0.792621456549378	0.727847736807972	0.754881905755869
GENE1010X	ucsf_hc.01_1.G217B.02077	KCS1	inositol hexakisphosphate kinase 2 (P(I)-uptake stimulator)	HISTO_DF.Contig537.Fgenesh_histo.98.final_new	near LTR block	I7I48_03298					1.91886849644867e-07	2.21114446376204e-10	0.159724835388585	4.34e-07	0.0392317121307997	1.73206603767826e-05	0.00104027768626181	5	#00b20b	1.0	1.3241719199449	1.99298245708549	-0.202820342955893	1.1618593125272172	-0.658017402112106	0.790322314018378	0.674999715674782
GENE1011X	ucsf_hc.01_1.G217B.03693		hypothetical protein		near LTR block	I7I48_09799					0.0700372991005004	0.00380518799259072	0.39827001974527	2.20e-01	1.0	0.522920979512969	0.694976760840842	5	#00b20b	1.0	0.498281899487446	0.809026252740738	-0.223032531025386	0.4235619337921133		0.179533708866463	0.142745281125312
GENE1012X	ucsf_hc.01_1.G217B.10229		NADH-ubiquinone oxidoreductase			I7I48_06201					5.8363350234519e-06	1.2654822341891e-08	0.268426792406669	3.08e-06	0.273215895726428	0.165939146748155	7.95650423788281e-05	5	#00b20b	1.0	0.55686359275391	0.825695652921935	0.0948399891977143	0.46313286401927145	-0.312418485274911	0.130557099081156	0.517612224352506
GENE1013X	ucsf_hc.01_1.G217B.04962		hypothetical protein	HISTO_GL.Contig296.Fgenesh_histo.57.final_new	transposon	I7I48_10775	Ryp1_ChIP				9.02184987186287e-06	2.75111405348846e-08	0.601948151644646	9.04e-06	1.0	0.163801717008425	0.00834448553369156	5	#00b20b	1.0	1.57870106724282	2.23896712133721	0.151396129837633	1.5492911577501782		0.487900873033124	0.975490927323922
GENE1014X	ucsf_hc.01_1.G217B.07540		alkaline phosphatase	HISTO_LF.Contig359.Fgenesh_histo.16.final_new		I7I48_00651					4.68383194709502e-11	1.13962307886524e-12	0.0989998026746224	6.56e-03	0.12374430938059	0.00222589508584765	4.87350747684334e-09	5	#00b20b	1.0	4.20172039324311	5.15978507031465	0.443473408997869	1.3282494468982688	-0.499572953820889	1.14220840378455	3.42201821873454
GENE1015X	ucsf_hc.01_1.G217B.03676		hypothetical protein		near LTR block	I7I48_09816					0.055296414553752	0.000972295312813478	0.282764759545547	1.77e-01	0.61669881214047	0.0312139988469938	0.0260833342214835	5	#00b20b	1.0	0.64835446418724	1.14115801449223	0.328760324912938	0.482576066205984	-0.45408462208878	0.904524305308315	0.90486426368091
GENE1016X	ucsf_hc.01_1.G217B.01303		no significant blast hit	HISTO_BP.Contig459.Fgenesh_Neurospora.24.final_new		I7I48_04436	Ryp1_ChIP				0.187844214557098	6.22842685200296e-05	0.33153586918991	2.77e-02	0.250580289216907	0.00595079287365434	0.00940381694126551	5	#00b20b	1.0	1.44327848257513	4.2882722348276	0.971308488049259	1.270299107871305	-0.654337271382427	2.31582018251711	1.55348998879461
GENE1017X	ucsf_hc.01_1.G217B.12268		hypothetical protein		near LTR block	I7I48_11327					0.00363991139401812	0.00222547163103881	0.68339109656805	8.78e-01	0.121981402906632	0.00514351292446238	0.943530451207315	5	#00b20b	1.0	1.47432281520644	1.53508321139832	0.199278492916351	0.08175084380389773	-2.17372242690026	1.878722814805	-0.0596255320752986
GENE1018X	ucsf_hc.01_1.G217B.11050		phosphatase	HISTO_ZU.Contig65.fgenesh_plus.109.final_new	near LTR block	I7I48_02760					5.05557055873865e-05	8.71940600964477e-06	0.538294600267003	5.41e-01	0.0500607836108835	5.61822872978126e-06	0.194266907511399	5	#00b20b	1.0	0.546481661963322	0.616202436951958	-0.0648534307565249	0.059475156177080074	-0.508686483265772	0.655899638294414	0.165409756890511
GENE1019X	ucsf_hc.01_1.G217B.11013		SH3 domain signaling protein		near LTR block	I7I48_01052					6.71496556700787e-05	1.54058569208838e-05	0.785624779327836	9.07e-01	0.0100597350767752	5.21159351010467e-08	0.00818666410253191	5	#00b20b	1.0	0.537519244910989	0.596719513225406	-0.0294856352624127	-0.013659357810245066	-0.782716692993414	0.986882248592552	0.352024163509551
[truncated: 8,813 more rows]
